# Supplementary material for: Multidimensional performance assessment, government competition and ecological welfare performance
Source: PLoS One. 2023 Aug 10;18(8):e0289837. doi: 10.1371/journal.pone.0289837 (PMC10414661; doi:10.1371/journal.pone.0289837)
Supplement: S1 Data — (ZIP) [file pone.0289837.s002.zip]

Archive with 4 entries (4 files):
- 1.1EWP indicator data.xlsx
- 1.2.Economic Competition data.xlsx
- 1.3.Environmental Competition data.xlsx
- 1.summary data.xlsx
