# Supplementary material for: Multidimensional performance assessment, government competition and ecological welfare performance
Source: PLoS One. 2023 Aug 10;18(8):e0289837. doi: 10.1371/journal.pone.0289837 (PMC10414661; doi:10.1371/journal.pone.0289837)
Supplement: S1 Data — (ZIP) [file pone.0289837.s002.zip › 1.1EWP indicator data.xlsx]

## Sheet: EWP indicator data
province	year	Energy consumption per capita	Water consumption per capita	Built-up area per capita	Average life expectancy	GDP per capita	Years of schooling per capita	Industrial wastewater discharge per capita	Industrial sulfur dioxide emissions per capita	Industrial solid waste generation per capita
Beijing	2005	3.59034	225.05	0.780234	76.3598	47182	10.6858	8.33095	0.00682705	0.804941
Tianjin	2005	3.91618	222.02	0.50815	75.4328	30567	9.5129	28.8408	0.0231064	1.0767
Hebei	2005	2.89534	295.39	0.192144	74.5423	12845	8.16949	18.1773	0.018698	2.37615
Shanxi	2005	3.80025	166.58	0.211413	73.9995	12195	8.41713	9.56751	0.0357675	3.05271
Inner Mongolia	2005	4.02252	734.5	0.343055	71.28	14694.9	8.22336	10.3899	0.0539326	0.817312
Liaoning	2005	3.22453	316.68	0.421687	73.8304	17210	8.74609	24.8927	0.0227671	1.36398
Jilin	2005	1.95707	363.33	0.347154	74.019	10237	8.46829	15.1653	0.0113402	0.925626
Heilongjiang	2005	2.10733	712.9	0.391626	73.2462	12456	8.45998	11.8215	0.0112827	0.987696
Shanghai	2005	4.35188	684.2	0.433799	77.4574	49377	10.0257	27.0354	0.0198413	4.8545
Jiangsu	2005	2.26244	697.4	0.313469	74.7311	23984	8.13395	39.0509	0.0172905	0.381655
Zhejiang	2005	2.41067	429.8	0.33655	76.2674	26277	7.61371	38.5546	0.01665	0.0254458
Anhui	2005	1.06307	340.92	0.20594	74.0985	9193	7.0386	10.3737	0.00841503	0.52451
Fujian	2005	1.72662	530.25	0.189103	74.7238	18107	7.54298	36.8116	0.0123419	0.690751
Jiangxi	2005	0.994203	484	0.153925	71.8692	9172	7.53133	12.5196	0.012874	2.59406
Shandong	2005	2.61267	228.88	0.289309	75.8657	17307.9	7.72186	15.038	0.0185446	0.45372
Henan	2005	1.55912	211.48	0.167588	73.6432	10977.9	7.98551	13.1638	0.0156823	0.746984
Hubei	2005	1.76567	445.07	0.248212	71.9672	11342.3	7.82228	16.1877	0.0109632	1.08196
Hunan	2005	1.53482	520.7	0.163283	72.4536	10200	7.99092	19.355	0.0119349	0.583623
Guangdong	2005	1.9492	500.65	0.393632	76.0071	23997	8.36496	25.1869	0.0138569	0.366156
Guangxi	2005	1.04476	673.4	0.165715	73.9949	8069	7.65945	31.2466	0.0209227	1.58004
Hainan	2005	0.992993	533.6	0.234517	76.3381	10753	8.10865	8.97101	0.002657	4.21377
Chongqing	2005	1.76658	255.05	0.208188	72.8792	12335	7.39184	30.3377	0.0244103	0.635096
Sichuan	2005	1.43889	259.31	0.17571	72.4258	8828	6.83725	14.9282	0.0138943	0.781905
Guizhou	2005	1.5124	261.41	0.0996944	69.1344	5218	6.41815	3.98123	0.0176676	1.30134
Yunnan	2005	1.3537	330.9	0.106151	68.7154	7890	6.37782	7.39955	0.00964045	1.04742
Shaanxi	2005	1.50985	212.4	0.152209	71.5425	10357.2	8.06237	11.6041	0.0216802	1.24323
Gansu	2005	1.71618	475.52	0.199387	69.6506	7331.57	6.86	6.60039	0.0203143	0.883694
Qinghai	2005	3.07616	565.9	0.195064	69.7098	9233.13	6.75811	14.0313	0.0211786	1.19521
Ningxia	2005	4.25517	1314.2	0.417685	74.2164	9796	7.37494	35.9245	0.0506711	1.20638
Xinjiang	2005	2.73955	2539.7	0.296269	71.2049	12687	8.20329	9.97612	0.0173134	0.644279
Beijing	2006	3.68777	219.92	0.783404	76.4583	53438	10.9501	6.35228	0.00587133	0.846821
Tianjin	2006	4.18619	216.81	0.502307	75.5535	33411	9.72924	21.3749	0.0215814	1.20186
Hebei	2006	3.15948	296.75	0.205418	75.0067	14609	8.1301	18.8953	0.019223	2.06277
Shanxi	2006	4.17724	176.18	0.21744	74.425	14008	8.69654	13.064	0.0348741	3.85559
Inner Mongolia	2006	4.64628	747.19	0.343723	71.5622	17275.1	8.19216	11.5209	0.0573085	0.854323
Liaoning	2006	3.50897	332.64	0.435399	73.9116	19760	8.92241	22.1784	0.02428	1.68463
Jilin	2006	2.16969	378.38	0.372086	74.2166	11864	8.6597	14.4403	0.0123393	1.13698
Heilongjiang	2006	2.2838	748.95	0.383775	73.4213	13947	8.53196	11.7188	0.0115093	1.10855
Shanghai	2006	4.51919	659.99	0.437989	77.5798	54996	10.4382	24.611	0.0190428	5.60642
Jiangsu	2006	2.48707	727.3	0.337382	74.9015	27868	8.25266	37.5106	0.0162095	0.399295
Zhejiang	2006	2.60624	421.67	0.34388	76.6388	30415	8.06019	39.3519	0.0163446	0.0289826
Anhui	2006	1.15702	395.54	0.1859	74.5653	10630	7.33728	11.4761	0.00849427	0.640589
Fujian	2006	1.90457	527.99	0.21759	75.1908	20915	7.72628	35.588	0.0124407	0.78159
Jiangxi	2006	1.074	475.55	0.174683	72.4291	10859	7.71202	14.767	0.0131367	2.72344
Shandong	2006	2.87456	243.38	0.310995	76.283	20442.8	8.09367	15.5081	0.0181222	0.540122
Henan	2006	1.72832	241.83	0.178723	74.035	12761.4	8.054	13.8584	0.0155877	0.787121
Hubei	2006	1.94082	453.9	0.228012	72.1925	13210.2	8.258	16.0102	0.0114878	1.31108
Hunan	2006	1.66838	517.41	0.163513	72.8297	11732.8	8.16877	15.7717	0.0120782	0.680385
Guangdong	2006	2.11511	496.7	0.392471	76.5612	27861	8.43781	24.8584	0.0132069	0.390561
Guangxi	2006	1.14227	670.48	0.156457	74.612	9421	8.03394	27.3219	0.0200042	1.84573
Hainan	2006	1.10102	558.39	0.235072	77.0145	12350	8.16899	8.79306	0.0027512	4.65789
Chongqing	2006	1.91186	261.15	0.22484	73.127	13915	7.57339	30.8034	0.0253561	0.628116
Sichuan	2006	1.58973	262.66	0.155818	72.6329	10371	7.24227	14.1202	0.0137226	0.930346
Guizhou	2006	1.67275	267.07	0.109661	69.6363	6103	6.59396	3.77453	0.0281843	1.57913
Yunnan	2006	1.47682	324.11	0.120959	69.1895	9158	6.66258	7.648	0.0101718	1.33214
Shaanxi	2006	1.65703	225.57	0.169927	71.8315	12439.1	8.29885	10.9432	0.022871	1.29603
Gansu	2006	1.86221	470.51	0.205662	70.0852	8652.86	6.77738	6.50569	0.0181782	1.01728
Qinghai	2006	3.47333	590.31	0.199726	70.3351	10727.8	6.99272	13.0803	0.0220803	1.60949
Ningxia	2006	4.68507	1293.82	0.445977	75.0098	11389	7.62515	30.6291	0.057947	1.32285
Xinjiang	2006	2.94989	2529.21	0.328717	71.9711	15000	8.29537	10.0283	0.0209268	0.77122
Beijing	2007	3.75003	216.58	0.769284	76.7183	63629	11.0853	5.45003	0.00494685	0.760644
Tianjin	2007	4.43302	213.42	0.512583	75.7084	37976	9.80771	19.2326	0.0201592	1.25507
Hebei	2007	3.39696	292.61	0.2123	75.498	17561	8.16702	17.7931	0.0186435	2.69167
Shanxi	2007	4.59801	173.59	0.22824	74.8217	17542	8.77832	12.1251	0.0329642	4.22688
Inner Mongolia	2007	5.26026	749.85	0.365039	71.8828	21333.8	8.35684	10.3009	0.0528304	0.891478
Liaoning	2007	3.84921	333.46	0.446159	74.0247	24022	8.98702	22.1491	0.0248298	1.71108
Jilin	2007	2.40194	369.63	0.385147	74.4021	14966	8.77638	14.5298	0.0123284	1.32361
Heilongjiang	2007	2.45218	762.05	0.399014	73.6041	16023	8.69741	10.0388	0.0115172	1.25912
Shanghai	2007	4.68529	654.46	0.429104	77.8157	63951	10.4546	23.0473	0.0176558	5.78233
Jiangsu	2007	2.71242	735.87	0.351407	75.0737	33798	8.43308	34.8002	0.015027	0.498826
Zhejiang	2007	2.81748	420.27	0.359096	77.0075	36454	8.10565	39.0321	0.0150269	0.0306363
Anhui	2007	1.26501	379.54	0.196411	75.0388	12989	7.24498	12.0228	0.00844609	0.675078
Fujian	2007	2.10053	549.88	0.226841	75.642	25915	7.74683	37.7652	0.0118183	0.861728
Jiangxi	2007	1.15672	539.5	0.183304	72.9991	13270	8.2467	16.3485	0.0126697	3.16372
Shandong	2007	3.11483	235.11	0.329018	76.6644	24328.7	8.22551	17.783	0.0168962	0.636314
Henan	2007	1.90575	223.21	0.189673	74.4007	15811.1	8.18266	14.353	0.0150663	0.830906
Hubei	2007	2.13075	454.23	0.227875	72.4256	16593	8.42336	15.9679	0.0105885	1.55301
Hunan	2007	1.8299	510.77	0.174965	73.212	14626.2	8.41965	15.7534	0.0116354	0.736847
Guangdong	2007	2.29991	493.27	0.422771	77.12	33236	8.68016	25.5001	0.0121756	0.472022
Guangxi	2007	1.25784	654.38	0.170698	75.2239	11542	8.03248	38.5866	0.0194263	2.30134
Hainan	2007	1.25089	555.5	0.241302	77.7007	14683	8.3247	7.0534	0.00295192	5.37709
Chongqing	2007	2.11182	275.35	0.237021	73.4049	16966	7.72397	24.5038	0.0242564	0.741065
Sichuan	2007	1.74901	262.61	0.163449	72.845	12963	7.43357	14.1119	0.0125891	1.18787
Guizhou	2007	1.87217	260.74	0.108976	70.1014	7778	6.84305	3.3318	0.0253465	1.64884
Yunnan	2007	1.58011	333.5	0.128141	69.6641	11287	6.78506	7.8317	0.00986689	1.57233
Shaanxi	2007	1.82709	217.95	0.176197	72.1224	15341.6	8.40039	13.086	0.0228042	1.47789
Gansu	2007	2.00522	469.08	0.217068	70.5401	10501	7.0644	6.22304	0.0171022	1.17797
Qinghai	2007	3.79533	565.62	0.200453	70.954	13100.3	7.17867	13.2573	0.0226918	2.04578
Ningxia	2007	5.04469	1169.72	0.479164	75.7419	14458	7.82197	34.5722	0.0557413	1.71433
Xinjiang	2007	3.13886	2498.14	0.323947	72.8189	16887	8.51134	10.0045	0.0225555	1.01988
Beijing	2008	3.57263	210.82	0.740226	76.9807	68541	10.9696	4.72445	0.00326273	0.653128
Tianjin	2008	4.56088	194.94	0.54494	75.8742	45242	9.87755	17.375	0.0178439	1.25765
Hebei	2008	3.48002	279.96	0.218676	75.9925	20385	8.35792	17.3375	0.0165791	2.82859
Shanxi	2008	4.59555	167.31	0.229874	75.219	21234	8.81059	12.0639	0.0310279	4.64422
Inner Mongolia	2008	5.76936	729.53	0.362283	72.1898	25619.9	8.36925	11.9341	0.0514968	0.960311
Liaoning	2008	4.12544	331.55	0.453194	74.1062	28185	9.07838	19.2521	0.023193	1.79003
Jilin	2008	2.64131	380.97	0.415274	74.5219	17696	8.89018	14.0282	0.0114558	1.38442
Heilongjiang	2008	2.60899	776.6	0.398486	73.7683	18654	8.70089	10.1725	0.0115368	1.40418
Shanghai	2008	4.76757	639.46	0.43	78.0273	69154	10.5454	19.5567	0.0139187	6.06632
Jiangsu	2008	2.86424	729.73	0.374172	75.2464	39967	8.44295	33.4964	0.0138312	0.622649
Zhejiang	2008	2.89848	425.58	0.372043	77.3602	41061	8.23819	38.4666	0.0137358	0.0422103
Anhui	2008	1.35704	434.77	0.213672	75.5228	15535	7.4403	10.9221	0.00819288	0.728932
Fujian	2008	2.26822	551.26	0.241096	76.1185	30153	7.80386	38.4713	0.0112477	0.938445
Jiangxi	2008	1.2234	534.24	0.186157	73.5765	15900	8.25545	15.6093	0.0116176	3.68477
Shandong	2008	3.24625	234.12	0.346292	77.0546	28861	8.27506	18.7934	0.0155623	0.803759
Henan	2008	2.01254	242.19	0.196971	74.7705	18879.1	8.33583	14.1207	0.0135817	0.868634
Hubei	2008	2.24912	474.51	0.273956	72.6219	20153.3	8.48551	16.4047	0.00984574	1.67344
Hunan	2008	1.93657	508.24	0.187343	73.6074	17757.9	8.43277	14.4734	0.0105768	0.785893
Guangdong	2008	2.37301	486	0.417733	77.6792	37543	8.77292	21.5621	0.0110879	0.456889
Guangxi	2008	1.34906	647.12	0.174537	75.8783	13471	7.98318	42.7211	0.0180703	2.20556
Hainan	2008	1.32943	551.97	0.239813	78.3992	17357	8.3453	7.01522	0.0024829	6.34309
Chongqing	2008	2.2798	292.73	0.249514	73.6838	20865	7.78696	23.6094	0.0220936	0.814019
Sichuan	2008	1.86103	255.31	0.17101	73.0191	15685	7.51471	13.3571	0.011906	1.13503
Guizhou	2008	1.96996	269.73	0.113298	70.5725	9697	7.04555	3.25222	0.020615	1.62514
Yunnan	2008	1.65327	338.17	0.137301	70.1044	13286	6.90184	7.26304	0.00924347	1.75787
Shaanxi	2008	1.99501	227.59	0.177445	72.4167	19331.5	8.51237	13.0385	0.0216934	1.64632
Gansu	2008	2.09578	465.85	0.227864	71.0014	12048.1	7.16634	6.43081	0.016165	1.25402
Qinghai	2008	4.11399	621.34	0.199729	71.5465	16219.5	7.25587	12.8123	0.0227583	2.41336
Ningxia	2008	5.22534	1208.14	0.503058	76.4758	18554	8.12797	33.0874	0.0516472	1.84987
Xinjiang	2008	3.3174	2499.86	0.352398	73.6323	19605	8.5558	10.7344	0.0239414	1.14406
Beijing	2009	3.53244	205.79	0.725715	77.2501	71059	11.1726	4.68416	0.00322161	0.667978
Tianjin	2009	4.78346	194.43	0.539292	76.0715	47497	10.0515	15.8315	0.0140863	1.23426
Hebei	2009	3.6137	276.28	0.224271	76.4864	21831	8.42494	15.6466	0.0148234	3.12423
Shanxi	2009	4.54502	164.59	0.240131	75.5868	20906	8.87643	11.5904	0.0294598	5.02521
Inner Mongolia	2009	6.24229	749.59	0.396859	72.4756	28982	8.4946	11.6421	0.0489837	0.917246
Liaoning	2009	4.40265	330.76	0.467798	74.178	29611	9.23728	17.3137	0.0211665	1.8493
Jilin	2009	2.80941	405.88	0.435522	74.6673	19858	8.90277	13.7093	0.0109562	1.42688
Heilongjiang	2009	2.73568	826.69	0.409334	73.9202	18871	8.7457	8.93576	0.0109489	1.65941
Shanghai	2009	4.69112	657.4	0.433	78.238	72363	10.6469	18.6389	0.0108302	6.39726
Jiangsu	2009	3.03576	713.2	0.39006	75.439	44272	8.54605	32.799	0.0129555	0.607023
Zhejiang	2009	2.95051	384.01	0.38539	77.7183	43543	8.40434	38.5598	0.0128317	0.0380705
Anhui	2009	1.45097	475.88	0.224706	76.0114	17715	7.62132	11.9787	0.00794102	0.860336
Fujian	2009	2.4322	557.16	0.250584	76.5904	33999	8.34637	38.9381	0.010889	1.07488
Jiangxi	2009	1.31149	546.31	0.193344	74.157	17277	8.52289	15.1608	0.0110605	3.32646
Shandong	2009	3.42347	232.96	0.356244	77.4877	31281.6	8.31277	19.2896	0.0144261	0.894491
Henan	2009	2.08193	247.11	0.201672	75.1436	20280.2	8.38743	14.7912	0.0123956	0.937934
Hubei	2009	2.39647	492.36	0.282591	72.8746	23081.3	8.48868	15.9658	0.00922082	1.88563
Hunan	2009	2.08102	504.2	0.193341	74.0571	19979.3	8.46535	15.0477	0.0101378	0.868163
Guangdong	2009	2.43373	483.17	0.437718	78.2431	39418	8.87171	18.642	0.00999585	0.502743
Guangxi	2009	1.45695	627.29	0.181336	76.5256	14708	8.09567	33.2777	0.0172013	2.49348
Hainan	2009	1.42653	517.58	0.248611	79.1017	18860	8.43693	8.13807	0.00248069	6.58924
Chongqing	2009	2.45884	299.41	0.273973	73.9564	23346	7.9341	22.9744	0.0205008	0.892567
Sichuan	2009	1.9941	273.8	0.184424	73.2177	17387	7.69397	12.9395	0.0115629	1.05032
Guizhou	2009	2.13919	264.47	0.130141	71.0637	10814	7.0815	3.81047	0.0176348	2.06881
Yunnan	2009	1.75718	334.95	0.145826	70.5306	14427	6.9053	7.08274	0.00914069	1.89736
Shaanxi	2009	2.1582	223.89	0.18396	72.7064	21485.1	8.58454	13.184	0.0199054	1.48824
Gansu	2009	2.14544	458.39	0.236571	71.4707	12802.2	7.29111	6.40454	0.0156918	1.23296
Qinghai	2009	4.21575	517.76	0.201777	72.1418	16907.2	7.44793	15.0878	0.0228501	2.41943
Ningxia	2009	5.42025	1162.25	0.513776	77.2161	20382	8.2166	34.4678	0.0445354	2.2372
Xinjiang	2009	3.48567	2475.08	0.370709	74.4099	19755	8.65801	11.2092	0.0238721	1.48498
Beijing	2010	3.54437	189.39	0.7	80.18	78307	11.0092	4.17839	0.00289725	0.646748
Tianjin	2010	5.24871	177.93	0.528645	78.8872	54053	9.73182	15.1501	0.0167529	1.43341
Hebei	2010	3.82695	272.25	0.225142	74.966	25308	8.16801	15.8788	0.0138195	4.40478
Shanxi	2010	4.70286	182.18	0.24195	74.9187	25434	8.65596	13.9566	0.0320961	5.11192
Inner Mongolia	2010	6.80433	737.89	0.420032	74.4359	33262.4	8.503	15.9935	0.0482599	6.8754
Liaoning	2010	4.78778	329.67	0.50755	76.3796	31888	9.0529	16.3477	0.0196437	3.94811
Jilin	2010	3.0205	437.61	0.450448	76.1761	23370	8.83607	14.0721	0.0109442	1.68984
Heilongjiang	2010	2.93073	848.64	0.427336	75.9773	21694	8.75161	10.1542	0.0108805	1.41012
Shanghai	2010	4.86371	559.67	0.433673	80.2586	79396	10.1217	15.934	0.00961685	1.06312
Jiangsu	2010	3.27535	704.36	0.415693	76.63	52787	8.5983	33.5189	0.0127392	1.15184
Zhejiang	2010	3.09625	378.73	0.39085	77.7307	51110	8.15067	39.9167	0.0120046	0.783551
Anhui	2010	1.62944	484.99	0.250347	75.0778	21923	7.46254	11.9139	0.00812342	1.53735
Fujian	2010	2.65598	550.23	0.286759	75.7576	40773	8.20068	33.6225	0.0105939	2.02735
Jiangxi	2010	1.42422	539.09	0.209274	74.33	21099	7.7761	16.2541	0.0105548	2.10832
Shandong	2010	3.63035	233.46	0.371939	76.462	35599.2	8.172	21.7206	0.014423	1.67272
Henan	2010	2.2794	237.77	0.214184	74.574	23983.7	7.877	15.9921	0.0123644	1.13918
Hubei	2010	2.64274	503.14	0.296968	74.87	28359.4	8.4553	16.5141	0.00900915	1.18942
Hunan	2010	2.26485	501.19	0.201073	74.7	24004.6	8.23022	14.5518	0.00954921	0.878744
Guangdong	2010	2.57715	455.99	0.442302	76.49	44669	8.60241	17.9131	0.00947312	0.522555
Guangxi	2010	1.71778	637.18	0.204007	75.11	18070	7.66984	35.8375	0.0183941	1.35184
Hainan	2010	1.5633	511.94	0.254684	76.3017	23323	8.12365	6.65362	0.00324131	0.243959
Chongqing	2010	2.72288	300.81	0.30164	75.7	28084	7.96414	15.6603	0.0198526	0.983484
Sichuan	2010	2.22397	283.76	0.202577	74.7508	21230	7.63537	11.6152	0.0116548	1.39704
Guizhou	2010	2.34994	289.19	0.13336	71.1	12882	6.76395	4.06151	0.0183323	2.35355
Yunnan	2010	1.88487	321.56	0.163264	69.541	16866	7.00608	6.72012	0.00955137	2.04085
Shaanxi	2010	2.37808	223.53	0.203074	74.68	26387.5	8.59895	12.1786	0.018928	1.84533
Gansu	2010	2.31372	476.35	0.247188	72.2271	15420.6	7.48499	5.99688	0.0176744	1.46289
Qinghai	2010	4.56175	549.15	0.202274	69.96	20417.6	7.02943	16.0409	0.0236499	3.16696
Ningxia	2010	5.81532	1150.41	0.543112	73.3753	24984	7.77686	34.7188	0.0442938	3.89488
Xinjiang	2010	3.79414	2463.66	0.38362	72.3462	24700	8.14458	11.6307	0.0237271	1.7913
Beijing	2011	3.45622	180.7	0.60835	80.5023	86365	11.555	4.26532	0.00483696	0.556122
Tianjin	2011	5.66626	174	0.529903	79.0844	61137	10.3999	14.7614	0.0172185	1.30665
Hebei	2011	4.07886	271.5	0.232937	75.4532	29631	8.66587	16.3862	0.0195257	6.24011
Shanxi	2011	5.14181	207	0.268647	75.2828	30400	9.15293	11.1356	0.0392785	7.73608
Inner Mongolia	2011	7.58579	745.7	0.436049	74.6972	38184.5	9.22693	15.9551	0.0570607	9.54822
Liaoning	2011	5.18662	330.1	0.51987	76.3536	37350	9.46705	20.657	0.0257182	6.45572
Jilin	2011	3.34057	477.6	0.466418	76.2538	28146	9.10102	15.3703	0.0151633	1.97379
Heilongjiang	2011	3.20426	919.1	0.44385	76.0586	25915	9.1148	11.6531	0.0137996	1.59087
Shanghai	2011	4.78374	535.5	0.423918	80.4087	86061	10.4834	18.9414	0.010191	1.03659
Jiangsu	2011	3.43874	705.4	0.435471	76.83	61947	9.16267	30.699	0.0131347	1.30568
Zhejiang	2011	3.20059	364	0.398761	78.047	58398	8.82035	32.7181	0.0118851	0.79816
Anhui	2011	1.76997	494.1	0.26753	75.5523	27314	8.24831	11.8419	0.00886638	1.92117
Fujian	2011	2.81517	563.4	0.298615	76.228	48341	8.82972	46.8251	0.0102854	1.16673
Jiangxi	2011	1.54854	587.4	0.227955	74.8875	25885	8.73665	15.9133	0.0130554	2.54189
Shandong	2011	3.8419	233.1	0.388122	76.8519	40639.2	8.6727	19.3735	0.0189074	2.02096
Henan	2011	2.43757	243.8	0.22176	74.9424	28009	8.70445	14.6553	0.0144858	1.54041
Hubei	2011	2.87834	516.7	0.314509	75.198	34737.6	9.04718	18.1309	0.0115556	1.31871
Hunan	2011	2.45568	495.9	0.213949	75.1893	28733.7	8.80709	14.7693	0.0104164	1.28958
Guangdong	2011	2.64782	443.3	0.448983	76.9566	50676	9.33313	16.6071	0.00788118	0.543781
Guangxi	2011	1.84562	652.2	0.217912	75.6861	22258	8.61094	21.7474	0.0111923	1.59788
Hainan	2011	1.79845	509.5	0.267404	76.9862	28224	8.87962	7.66292	0.00366292	0.472764
Chongqing	2011	2.9864	299.2	0.351535	75.94	35017	8.77935	11.5333	0.0199355	1.12065
Sichuan	2011	2.44248	290.1	0.221742	74.9735	26163	8.21653	9.97272	0.0111855	1.57297
Guizhou	2011	2.5688	276.1	0.143989	71.5536	16165	7.58866	5.84306	0.0312833	2.15248
Yunnan	2011	2.065	318	0.174056	69.9826	20629	7.68605	10.2225	0.014961	3.75223
Shaanxi	2011	2.5925	234.7	0.214876	74.9556	32562.3	8.95192	10.8382	0.0243506	1.89047
Gansu	2011	2.54537	479.6	0.256908	72.6641	18800.9	8.15423	7.72727	0.0244475	2.55634
Qinghai	2011	5.61449	550.5	0.214982	70.5414	24219.7	7.78424	15.2764	0.0275704	21.157
Ningxia	2011	6.661	1157	0.572978	74.0335	30365	8.3891	29.7608	0.0633333	5.16068
Xinjiang	2011	4.46135	2382.9	0.414301	73.1109	29757	9.17703	12.9299	0.0342966	2.34566
Beijing	2012	3.45413	175.54	0.606886	80.8839	93078	11.8363	4.42252	0.00451396	0.531304
Tianjin	2012	5.95646	167.12	0.524049	79.2924	65346	10.5117	13.873	0.0162917	1.32075
Hebei	2012	4.16555	268.9	0.239451	75.9414	31770	8.70987	16.8886	0.0184687	6.27593
Shanxi	2012	5.44971	203.75	0.28575	75.6494	32435	9.38153	13.5592	0.0366911	8.1825
Inner Mongolia	2012	8.02991	741.63	0.459732	74.9699	42119.8	9.23038	13.6437	0.0562054	9.83183
Liaoning	2012	5.37746	324.28	0.532361	76.3239	40694	9.89801	19.9241	0.0241989	6.23537
Jilin	2012	3.50001	472.09	0.479548	76.2812	31558	9.25469	16.6205	0.0149555	1.75348
Heilongjiang	2012	3.42583	936.1	0.463332	76.1552	28732	9.20955	15.67	0.0138104	1.6951
Shanghai	2012	4.7362	490.62	0.416319	80.7464	90127	10.6543	19.3243	0.0095123	0.916553
Jiangsu	2012	3.55294	698.21	0.450129	77.0182	67896	9.26139	29.0756	0.0122167	1.25917
Zhejiang	2012	3.17963	362.2	0.403928	78.406	62856	9.21123	30.8559	0.0110079	0.78477
Anhui	2012	1.89996	489.52	0.283709	76.0706	30683	8.51634	11.237	0.00869187	2.0111
Fujian	2012	2.91212	535.84	0.313236	76.7624	54073	8.56386	27.68	0.00966675	2.00977
Jiangxi	2012	1.61629	539.44	0.240807	75.4357	28486	8.86651	15.1667	0.012686	2.48796
Shandong	2012	4.00693	229.58	0.404509	77.2324	44464.3	8.77947	18.9157	0.018014	1.88943
Henan	2012	2.48081	253.92	0.232802	75.3291	30820.4	8.66313	14.41	0.0133854	1.59992
Hubei	2012	3.05737	518.86	0.326866	75.5649	39162.5	9.20158	15.8466	0.0107663	1.31654
Hunan	2012	2.54083	496.88	0.222317	75.6833	32048.3	8.7214	14.7395	0.00978756	1.23155
Guangdong	2012	2.63962	427.53	0.455252	77.4914	54038	9.34783	16.8577	0.00723847	0.540303
Guangxi	2012	1.95026	649.76	0.230841	76.2833	24238	8.4239	23.5771	0.0107392	1.69663
Hainan	2012	1.85492	513.98	0.291857	77.6675	31627	9.1472	8.2033	0.00374725	0.423868
Chongqing	2012	3.11879	282.86	0.353516	76.2437	39548	8.6356	10.2894	0.0189849	1.04702
Sichuan	2012	2.54484	304.99	0.235216	75.1962	29669	8.47832	8.65603	0.0106914	1.63108
Guizhou	2012	2.75394	263.2	0.163384	72.0051	19394	7.63087	6.52328	0.0290243	2.18435
Yunnan	2012	2.25301	326.87	0.185677	70.4179	23891	7.84955	9.24444	0.0145152	3.46309
Shaanxi	2012	2.80584	234.91	0.22802	75.2464	37733.2	9.13523	10.0441	0.0222815	1.90523
Gansu	2012	2.74786	478.71	0.267275	73.1044	20977.8	8.27904	7.52471	0.022451	2.61615
Qinghai	2012	6.17173	480.26	0.213853	71.1226	26784	7.60942	15.6165	0.0269527	21.5432
Ningxia	2012	6.9232	1078	0.606328	74.6946	33125	8.36666	25.1108	0.0616995	4.49267
Xinjiang	2012	5.25139	2657.39	0.425939	73.9035	33375	9.04991	13.1993	0.0353351	3.49743
Beijing	2013	3.16424	173.89	0.6148	81.2406	101023	12.0284	4.464	0.00409412	0.491351
Tianjin	2013	5.59007	164.68	0.529972	79.4732	68937	10.5386	13.2567	0.0153759	1.12916
Hebei	2013	4.07025	261.67	0.245231	76.41	33187	8.90172	15.0763	0.0176276	5.93973
Shanxi	2013	5.5901	203.76	0.294396	76.0458	33111	9.35663	13.5205	0.0355134	8.63379
Inner Mongolia	2013	7.20204	734.68	0.491328	75.2218	45683.9	9.0102	15.0656	0.0553442	8.17947
Liaoning	2013	4.97617	323.8	0.546733	76.3216	43758	10.1049	17.9349	0.0235281	6.13046
Jilin	2013	3.24025	477.99	0.503756	76.3056	34273	9.40328	15.988	0.0142991	1.72081
Heilongjiang	2013	3.23322	944.83	0.479645	76.2146	30901	9.48055	13.0376	0.0133415	1.66244
Shanghai	2013	4.6348	513.86	0.407986	80.9838	96773	10.5615	18.5564	0.00881536	0.839252
Jiangsu	2013	3.56506	727.27	0.465039	77.2054	74844	9.42235	26.9237	0.0114954	1.32518
Zhejiang	2013	3.22268	361.43	0.414806	78.7636	68036	9.36753	28.2977	0.0102593	0.743358
Anhui	2013	1.95324	492.63	0.296804	76.5894	34256	8.52448	11.8524	0.00837174	1.99344
Fujian	2013	2.88031	544.61	0.325143	77.2376	59835	8.64711	26.939	0.00929215	2.19695
Jiangxi	2013	1.69415	586.78	0.257243	75.9569	31686	9.2385	15.2435	0.0124598	2.57332
Shandong	2013	3.62795	224.48	0.429661	77.6193	48762.7	8.92476	18.5901	0.0168787	1.8646
Henan	2013	2.28862	255.67	0.239118	75.7442	33617.6	8.78332	13.6623	0.0130993	1.69958
Hubei	2013	2.70835	504.06	0.346104	75.9375	43838.3	9.3448	14.659	0.010338	1.41094
Hunan	2013	2.26045	498.86	0.228023	76.1782	35327.9	8.9576	13.9865	0.00971667	1.18268
Guangdong	2013	2.52706	417.33	0.464251	77.9579	58860	9.22653	15.1254	0.00676043	0.524564
Guangxi	2013	1.92348	655.6	0.243847	76.8882	26483	8.59333	18.9195	0.00997675	1.62241
Hainan	2013	1.86957	484.51	0.321772	78.3424	34974	9.18771	7.33043	0.00352174	0.450967
Chongqing	2013	2.6732	283.7	0.370282	76.5182	44049	8.67599	11.1096	0.01819	1.05008
Sichuan	2013	2.36922	299.66	0.253806	75.4218	32772	8.44745	7.99901	0.0100715	1.72729
Guizhou	2013	2.5603	263.37	0.191465	72.43	22825	8.04266	6.30452	0.0271586	2.25607
Yunnan	2013	2.17022	320.37	0.201631	70.8524	27447	7.84216	9.01616	0.0142879	3.45615
Shaanxi	2013	2.78917	237.35	0.240542	75.5368	42318.3	9.28297	9.16693	0.0211935	1.96927
Gansu	2013	2.87229	472.87	0.286425	73.5489	23313.3	8.34645	7.95073	0.0221521	2.32843
Qinghai	2013	6.59895	489.97	0.275587	71.6937	29771.8	7.96407	14.7023	0.0274431	21.6767
Ningxia	2013	7.17868	1108.63	0.631667	75.3385	35772	8.70739	23.5856	0.0585135	4.9202
Xinjiang	2013	5.96586	2615.36	0.466026	74.7105	37325	8.98753	15.1939	0.0362976	4.0626
Beijing	2014	3.14648	175.72	0.638222	81.633	107472	11.8542	4.2257	0.00363427	0.47018
Tianjin	2014	5.69979	161.17	0.557803	79.6433	71198	10.5044	13.3037	0.0146396	1.21387
Hebei	2014	4.00382	262.04	0.25033	76.941	34260	8.86757	14.8248	0.0162488	5.72547
Shanxi	2014	5.6301	196.14	0.311043	76.4253	33237	9.29658	13.9598	0.034246	8.55972
Inner Mongolia	2014	7.47611	727.61	0.483793	75.4895	48609.6	8.99518	16.0576	0.0535892	9.4697
Liaoning	2014	5.00298	322.9	0.555764	76.3414	45608	9.90945	20.7965	0.0228224	6.57786
Jilin	2014	3.23997	483.3	0.515818	76.3362	36218	9.37213	15.9697	0.0140916	1.87135
Heilongjiang	2014	3.31347	949.74	0.494756	76.284	31744	9.3542	11.6364	0.0130876	1.74952
Shanghai	2014	4.49331	437.58	0.404844	81.2381	104402	10.8156	17.8107	0.00762465	0.780215
Jiangsu	2014	3.60621	743.81	0.485428	77.393	81550	9.34982	24.7422	0.010925	1.31925
Zhejiang	2014	3.19626	350.5	0.422618	79.1574	72730	9.05748	25.3616	0.00974533	0.77109
Anhui	2014	2.00283	449.25	0.306011	77.1233	37184	8.72823	11.6025	0.00822078	2.001
Fujian	2014	3.06971	542.56	0.336228	77.8168	65810	8.79261	25.8687	0.00902408	1.22558
Jiangxi	2014	1.79799	572.15	0.268138	76.4871	34571	8.87525	14.4768	0.0119286	2.41545
Shandong	2014	3.72257	219.77	0.448623	78.1929	52015.9	8.98238	18.3546	0.0162133	1.95753
Henan	2014	2.37325	222.06	0.246207	76.182	36686	8.99987	13.2761	0.012423	1.65033
Hubei	2014	2.80605	496.5	0.357228	76.3095	48630.4	9.11094	14.0401	0.0100378	1.37661
Hunan	2014	2.3169	495.1	0.232977	76.6833	38548.7	9.02003	12.4446	0.00943428	1.04882
Guangdong	2014	2.57577	414.21	0.469847	78.4335	63809	9.28264	15.4543	0.00635477	0.493088
Guangxi	2014	1.99476	649.43	0.250067	77.4925	28687	8.74943	15.2906	0.00978197	1.68502
Hainan	2014	1.94444	500.73	0.323782	79.017	38349	9.09845	8.5	0.00348291	0.550662
Chongqing	2014	2.82386	269.98	0.40468	76.7952	49062	8.95551	11.4913	0.0173151	1.00814
Sichuan	2014	2.44244	291.58	0.272338	75.6631	35565	8.3476	8.30286	0.00978499	1.75038
Guizhou	2014	2.64047	271.92	0.196834	72.85	26171	8.09209	8.88605	0.0251781	2.01094
Yunnan	2014	2.24694	317.87	0.209981	71.2917	29874	7.78661	8.69181	0.0136836	3.11211
Shaanxi	2014	2.93232	238.26	0.252825	75.8292	46166.6	9.13958	9.44944	0.0204076	2.26875
Gansu	2014	2.97155	466.16	0.307894	73.9976	25201.8	8.32116	7.80008	0.022742	2.42613
Qinghai	2014	6.93056	453.83	0.287917	72.3024	31823.8	8.04138	14.2604	0.0267882	21.5682
Ningxia	2014	7.29499	1068.59	0.6509	75.9841	37605	8.5484	22.3407	0.0556195	5.44824
Xinjiang	2014	6.41978	2550.72	0.481032	75.5674	40609	9.18006	14.1071	0.0366882	3.3504
Beijing	2015	3.10923	176.77	0.640315	81.8787	114662	12.1464	4.10329	0.00325411	0.324433
Tianjin	2015	5.7811	167.77	0.615309	79.6616	71021	10.4958	13.1849	0.0129187	1.07436
Hebei	2015	4.2256	252.82	0.264727	77.3688	35653	8.9881	12.8128	0.0150905	4.81579
Shanxi	2015	5.4075	201.31	0.319255	76.7631	32375	9.56493	11.7522	0.0318443	9.03495
Inner Mongolia	2015	7.69836	740.85	0.502135	75.6707	51632.8	9.28925	14.6529	0.0504467	10.9299
Liaoning	2015	4.92439	320.97	0.567531	76.3094	46069	9.77675	19.1655	0.0223329	7.4768
Jilin	2015	2.68657	485.32	0.535427	76.3621	36391	9.34025	14.8381	0.0138883	2.06085
Heilongjiang	2015	3.1465	929.53	0.502193	76.2382	30583	9.31843	10.3174	0.01293	2.12383
Shanghai	2015	4.44711	428.84	0.406326	81.4371	111081	10.9157	19.0964	0.00694874	0.759996
Jiangsu	2015	3.65292	720.99	0.503809	77.5493	89426	9.44193	24.8259	0.0100433	1.28695
Zhejiang	2015	3.27652	336.92	0.432872	79.5548	78768	8.91382	24.6204	0.0089858	0.749541
Anhui	2015	2.04641	472.25	0.320472	77.6616	38983	8.74088	11.8842	0.00798702	2.17251
Fujian	2015	2.97766	526.62	0.354804	78.4238	70162	8.82325	22.7764	0.00848143	1.24404
Jiangxi	2015	1.87804	539.76	0.288885	77.0194	36850	8.82168	17.0372	0.0117748	2.40283
Shandong	2015	3.98662	216.74	0.467192	78.6527	56312	8.97979	18.8972	0.0154642	2.00669
Henan	2015	2.30316	235.57	0.258023	76.6124	39209.2	8.78222	13.381	0.0117957	1.51758
Hubei	2015	2.64564	516.48	0.375556	76.6842	52014.6	9.28219	13.8149	0.00942564	1.32479
Hunan	2015	2.1941	488.75	0.23772	77.1986	42216	9.24879	11.6233	0.00900227	1.07725
Guangdong	2015	2.57895	410.79	0.482376	78.9668	69283	9.43773	13.8256	0.00580836	0.480305
Guangxi	2015	2.03825	626.81	0.265051	78.1047	30990	8.63973	13.1476	0.00875494	1.45022
Hainan	2015	2.02751	504.88	0.357471	79.6941	41164	9.14268	7.27937	0.00341799	0.446561
Chongqing	2015	2.52345	262.98	0.433046	77.0916	53398	8.88371	11.5713	0.0161498	0.921169
Sichuan	2015	2.23353	324.89	0.278385	75.9174	37129	8.39548	8.7417	0.00875549	1.50265
Guizhou	2015	2.51996	277.09	0.212799	73.2726	29956	7.74061	7.86785	0.0230043	1.90264
Yunnan	2015	2.23569	317.48	0.227351	71.7479	31642	8.00954	9.85053	0.0125177	3.02573
Shaanxi	2015	3.05408	241.01	0.279085	76.1188	47301.3	9.51334	9.81019	0.0191108	2.42581
Gansu	2015	2.96829	459.32	0.330713	74.4571	25264.5	8.38882	7.43559	0.0226159	2.30836
Qinghai	2015	7.14905	457.4	0.336672	72.9206	34321.8	7.47394	14.8111	0.0261352	25.7678
Ningxia	2015	7.95029	1059.11	0.665278	76.595	38805	8.82118	24.0395	0.0522807	5.01475
Xinjiang	2015	6.56855	2478.21	0.497006	76.4047	39959	9.0275	11.9086	0.0326331	3.04528
Beijing	2016	3.15125	178.64	0.64677	82.2161	124516	12.3891	3.87927	0.00151253	0.275171
Tianjin	2016	5.59806	174.98	0.698482	79.8074	73830	10.6906	12.4893	0.00489258	1.08593
Hebei	2016	4.26549	245.18	0.278841	77.8377	38233	8.92044	9.19186	0.0107037	4.70115
Shanxi	2016	5.39954	205.55	0.329434	77.1293	32526	9.6383	7.35771	0.0195333	11.6172
Inner Mongolia	2016	7.92693	756.51	0.509684	75.9235	54816.1	9.59418	8.84072	0.0256856	12.72
Liaoning	2016	4.81789	309.13	0.646684	76.2956	46557	9.91721	12.8777	0.0117333	4.83291
Jilin	2016	2.68251	483.05	0.555446	76.3583	38011	9.46519	6.49201	0.00732762	2.41917
Heilongjiang	2016	3.19665	926.55	0.522717	76.2008	31258	9.31913	8.55963	0.0097661	2.36933
Shanghai	2016	4.55695	433.51	0.404844	81.7628	123628	11.0096	14.8354	0.0030077	0.728415
Jiangsu	2016	3.7239	722.88	0.512977	77.761	96840	9.4405	21.7227	0.00680229	1.56151
Zhejiang	2016	3.33926	325.46	0.440272	80.0082	84921	9.05636	21.3954	0.00442029	0.916008
Anhui	2016	2.09896	471.15	0.331788	78.2099	42641	8.51778	8.14155	0.00466766	2.36068
Fujian	2016	2.99701	490.34	0.365827	79.0747	76778	8.67495	17.1297	0.00471365	1.72435
Jiangxi	2016	1.94173	535.92	0.304927	77.5809	40159	8.70447	12.1855	0.00615881	2.78803
Shandong	2016	4.02467	216.23	0.480845	79.5053	59374.6	8.97213	16.1014	0.0113757	2.64213
Henan	2016	2.28298	239.43	0.260204	77.0836	42341	8.76597	6.96431	0.0042299	1.77664
Hubei	2016	2.70127	480.53	0.382148	77.073	56836.4	9.24426	7.77468	0.00485302	1.77961
Hunan	2016	2.24075	485.7	0.24538	77.705	45355.9	9.29897	7.17706	0.00523472	0.929208
Guangdong	2016	2.62101	398.21	0.487749	79.5543	75213	9.55005	9.18391	0.00297027	0.694491
Guangxi	2016	2.08153	603.28	0.274614	78.7194	33458	8.71863	9.87626	0.00414042	1.94091
Hainan	2016	2.07315	492.34	0.335402	80.3771	44752	9.06679	6.87461	0.00177638	0.347962
Chongqing	2016	2.56656	255.56	0.434296	77.4409	59433	9.00531	8.31994	0.0092701	0.810289
Sichuan	2016	2.27318	324.67	0.317003	76.1823	40251	8.25463	3.78572	0.00591807	1.65071
Guizhou	2016	2.55615	283.13	0.224737	73.7488	33291	7.73016	2.66658	0.0172193	2.41538
Yunnan	2016	2.29335	315.78	0.241894	72.2222	34416	7.95443	6.79474	0.0112508	3.6966
Shaanxi	2016	3.13526	238.76	0.291004	76.4545	50080.9	9.20757	7.73283	0.00820857	2.78575
Gansu	2016	2.89683	454.51	0.345405	74.9038	26520.4	8.39843	16.9536	0.0107937	2.66111
Qinghai	2016	7.04639	447.08	0.339192	73.5419	38212.9	7.74634	14.0241	0.0195361	30.1718
Ningxia	2016	8.0446	966.49	0.635683	77.2821	41427	9.08042	13.0446	0.0340863	6.45036
Xinjiang	2016	6.71417	2376.63	0.493974	77.2513	40484	9.02941	12.5717	0.0197982	4.87479
Beijing	2017	3.23063	181.88	0.658861	82.5252	137596	12.6651	3.87147	0.000916135	0.319964
Tianjin	2017	5.55461	176.33	0.771326	80.0149	79837	11.0099	12.8418	0.00394326	1.13617
Hebei	2017	4.33027	242.3	0.286165	78.3514	40883	9.08584	5.98259	0.00813065	4.58645
Shanxi	2017	5.57863	202.87	0.335704	77.562	39232	9.86209	12.0358	0.0163276	12.386
Inner Mongolia	2017	8.12289	744.68	0.521644	76.2067	59017.2	9.5245	14.9118	0.0224538	14.3202
Liaoning	2017	4.95478	299.77	0.613126	76.2621	49603	9.92787	15.7606	0.00903757	5.39471
Jilin	2017	2.72407	464.95	0.574881	76.3782	40077	9.50623	14.5669	0.00657561	2.46318
Heilongjiang	2017	3.31215	930.69	0.535363	76.1696	32454	9.36322	10.2838	0.00864078	2.57546
Shanghai	2017	4.61557	433.26	0.405008	81.9918	136109	11.4061	11.4887	0.000750203	0.725466
Jiangsu	2017	3.75187	737.84	0.525527	77.9694	107150	9.439	28.1777	0.00487593	1.61581
Zhejiang	2017	3.40843	319.2	0.458553	80.5171	93186	9.1275	30.6062	0.00308752	0.916045
Anhui	2017	2.14941	466.33	0.336685	78.8488	47671	8.55774	11.1596	0.00388641	2.3226
Fujian	2017	3.08856	493.26	0.373156	79.7706	86943	9.08258	32.6471	0.00329397	1.75449
Jiangxi	2017	1.98892	538.3	0.322345	78.1791	43868	8.71638	16.5773	0.00477721	2.74994
Shandong	2017	3.99661	210	0.495512	80.3115	63162.2	9.06135	20.3829	0.00736669	2.83903
Henan	2017	2.25476	244.93	0.273201	77.5445	46959.2	8.89423	13.6756	0.00291281	1.78848
Hubei	2017	2.74051	492.58	0.396475	77.5039	63179.8	9.34567	12.1447	0.00372798	1.81978
Hunan	2017	2.29157	477.85	0.257704	78.186	49448.5	9.39575	10.7294	0.00323534	0.90698
Guangdong	2017	2.66115	391.1	0.486867	80.2831	82686	9.69687	16.249	0.00227988	0.676551
Guangxi	2017	2.13083	586.03	0.288088	79.4216	36595	8.71445	22.6908	0.00361321	1.89199
Hainan	2017	2.13992	494.81	0.333148	81.078	48810	9.41585	6.92155	0.00147119	0.487654
Chongqing	2017	2.63327	252.8	0.452637	77.7437	65538	9.13603	11.1059	0.0080598	0.793893
Sichuan	2017	2.31982	324.08	0.341688	76.5046	45768	8.4976	7.71693	0.00469417	1.83629
Guizhou	2017	2.58901	290.12	0.259361	74.2725	38137	8.09331	4.75183	0.0180778	2.80594
Yunnan	2017	2.37886	327.22	0.243369	72.7169	38629	8.12667	8.27775	0.00819092	3.64692
Shaanxi	2017	3.2144	243.21	0.329675	76.8269	56154.4	9.24239	10.7431	0.00715676	3.30277
Gansu	2017	2.97542	443.47	0.344453	75.3548	28026	8.59719	7.58939	0.0102617	2.41634
Qinghai	2017	7.15529	433.08	0.341075	74.1486	41366.5	7.96743	16.6397	0.0157679	27.4437
Ningxia	2017	9.16454	974.28	0.649816	77.9537	47177	9.128	27.3468	0.0294326	7.50496
Xinjiang	2017	7.01048	2280.78	0.501444	78.1319	46089	9.45796	13.1596	0.0168629	4.75565
Beijing	2018	3.31661	181.75	0.670187	82.7447	153095	12.555	3.84215	4.77646e-05	0.316606
Tianjin	2018	5.765	182.23	0.779342	80.1149	85757	11.07	12.8192	0.00120094	1.35503
Hebei	2018	4.3341	241.98	0.291238	78.7338	43108	9.1491	7.723	0.00361061	4.32265
Shanxi	2018	5.76785	200.27	0.336982	77.8963	43010	9.84068	12.1397	0.00683489	13.7904
Inner Mongolia	2018	9.52436	758.84	0.524405	76.3896	63772	9.6918	15.2935	0.0127759	15.1408
Liaoning	2018	5.20182	298.58	0.622165	76.1858	53872	9.95172	15.2914	0.00684102	5.2941
Jilin	2018	2.81804	440.88	0.619477	76.4056	41516	9.45561	14.7816	0.00327645	2.58414
Heilongjiang	2018	3.43733	909.58	0.54853	76.117	33977	9.53874	10.1848	0.0031232	3.11722
Shanghai	2018	4.62788	427.1	0.500097	82.1394	148744	11.2387	10.3721	0.00043697	0.72404
Jiangsu	2018	3.74556	736.3	0.539717	78.148	115930	9.37266	28.0991	0.00360135	1.54191
Zhejiang	2018	3.45528	305.07	0.465342	80.9551	101813	9.22958	30.4873	0.00130642	0.911844
Anhui	2018	2.18812	454.41	0.347248	79.3574	54078	8.87088	11.1381	0.00256119	2.54608
Fujian	2018	3.19956	476.06	0.386827	80.329	98542	8.97009	33.0626	0.00249593	2.01121
Jiangxi	2018	2.05761	541.1	0.342635	78.7552	49013	8.92787	16.9059	0.00511999	2.68757
Shandong	2018	4.02709	212.14	0.51248	80.7998	66472.5	8.99962	20.8113	0.00293449	2.97658
Henan	2018	2.29714	244.83	0.283589	77.926	52114.3	8.97429	13.7722	0.00115275	2.06427
Hubei	2018	2.81933	502.41	0.424154	77.8557	71109	9.53346	11.7455	0.00164056	1.94828
Hunan	2018	2.34273	489.86	0.276886	78.5856	52808.9	9.37129	10.2649	0.00178241	0.923436
Guangdong	2018	2.69922	373.88	0.488845	80.9446	88781	9.62975	16.2247	0.00116242	0.737933
Guangxi	2018	2.18779	586.69	0.298357	80.0697	40012	8.74479	22.4939	0.00202242	1.97473
Hainan	2018	2.20978	484.95	0.386497	81.7647	52801	9.80471	6.82816	0.000823422	0.498982
Chongqing	2018	2.70534	249.95	0.473196	78.0142	69901	9.25715	10.3056	0.00271261	0.840341
Sichuan	2018	2.39346	311.36	0.358409	76.8137	51556	8.66829	7.30907	0.00215146	2.00793
Guizhou	2018	2.62585	297.49	0.275549	74.7961	42767	8.07549	4.68681	0.00720908	3.18838
Yunnan	2018	2.46438	323.35	0.247495	73.2165	43366	8.2562	8.29405	0.00453555	4.20306
Shaanxi	2018	3.28161	243.41	0.344826	77.1672	62195	9.53101	10.7809	0.00330781	3.46451
Gansu	2018	3.11054	426.75	0.354417	75.6878	30797	8.46133	7.50506	0.00395089	2.38847
Qinghai	2018	7.43441	434.64	0.344514	74.7463	45738.2	8.28075	17.1395	0.00727155	23.5963
Ningxia	2018	10	966.42	0.678859	78.5601	51248	8.72872	27.7462	0.0178794	8.57887
Xinjiang	2018	7.02143	2225.47	0.52073	78.6109	51950	9.40512	13.3234	0.00939071	4.51389
Beijing	2019	3.36073	193.59	0.670799	82.9623	164563	12.6811	3.52329	0.000214612	0.315068
Tianjin	2019	5.95018	181.93	0.831083	80.2294	90058	11.1012	13.7643	0.00171119	1.42094
Hebei	2019	4.37022	240.69	0.293016	79.1046	46182	9.26106	12.112	0.00540083	4.39694
Shanxi	2019	5.96483	204.11	0.349657	78.151	45549	9.84993	12.2336	0.0118502	14.8805
Inner Mongolia	2019	10.4952	752.46	0.525772	76.5859	67852.1	9.8645	15.6527	0.0164762	17.6692
Liaoning	2019	5.55272	299.16	0.635974	76.1248	57067	9.96171	14.7934	0.00925181	5.28899
Jilin	2019	2.9134	427.8	0.635266	76.3407	43475	9.45526	14.9668	0.0064134	2.19036
Heilongjiang	2019	3.56805	825.09	0.544052	76.0402	36001	9.56658	10.0815	0.00698618	3.01045
Shanghai	2019	4.71423	415.91	0.498932	82.2626	156587	11.1436	13.7598	0.000588472	0.735994
Jiangsu	2019	3.8406	768.07	0.548864	78.3105	122398	9.6265	28.0209	0.00452474	1.60704
Zhejiang	2019	3.51263	286.18	0.474022	81.3591	107814	9.34613	30.3769	0.00178824	0.897569
Anhui	2019	2.27676	437.67	0.367942	79.8328	58072	8.83872	11.1222	0.00344222	2.72012
Fujian	2019	3.31593	448.57	0.391767	80.8752	106966	8.77435	33.519	0.00284747	2.27653
Jiangxi	2019	2.14017	543.91	0.356023	79.2719	52865	9.22423	17.2305	0.00712356	2.8895
Shandong	2019	4.09559	223.99	0.535591	81.1448	70129	9.00682	21.2675	0.00467544	3.1792
Henan	2019	2.2523	247.13	0.297374	78.2518	55825	9.12395	13.8652	0.00166044	2.52146
Hubei	2019	2.92155	511.99	0.448961	78.1882	76712	9.48363	11.3538	0.00304876	2.25544
Hunan	2019	2.40979	482.01	0.279509	78.83	57746	9.53873	9.79619	0.00343675	1.13102
Guangdong	2019	2.73377	360.61	0.512263	81.5986	94448	9.71378	16.2868	0.00157899	0.809592
Guangxi	2019	2.26214	573.34	0.309671	80.6438	42964	9.01613	22.3225	0.00232437	2.06303
Hainan	2019	2.27538	493.88	0.384814	82.3175	56740	9.56678	6.71634	0.00123618	0.61206
Chongqing	2019	2.78827	245.74	0.475348	78.2412	75828	9.3441	9.49697	0.00404329	0.856336
Sichuan	2019	2.48964	301.99	0.365742	77.091	55472	8.8243	6.90599	0.0031589	2.24189
Guizhou	2019	2.70868	299.32	0.2821	75.2972	46433	7.94519	4.61403	0.0105769	3.30925
Yunnan	2019	2.57913	319.78	0.258294	73.6873	47944	8.38444	8.30852	0.00561943	4.41175
Shaanxi	2019	3.41734	239.28	0.344196	77.4967	66649	9.50223	10.8565	0.00504564	3.7642
Gansu	2019	3.11598	416.35	0.349031	75.9792	32994.6	8.46066	7.4173	0.00575528	2.5847
Qinghai	2019	7.17797	432.7	0.364729	75.3128	48570	8.21711	17.5778	0.0103051	26.4458
Ningxia	2019	10.6667	1010.85	0.682078	79.191	54217	8.86672	28.0616	0.0223152	8.95816
Xinjiang	2019	7.22548	2346.11	0.555537	78.9009	54280	9.1703	13.4874	0.0135326	4.75811
