# Supplementary material for: Multidimensional performance assessment, government competition and ecological welfare performance
Source: PLoS One. 2023 Aug 10;18(8):e0289837. doi: 10.1371/journal.pone.0289837 (PMC10414661; doi:10.1371/journal.pone.0289837)
Supplement: S1 Data — (ZIP) [file pone.0289837.s002.zip › 1.2.Economic Competition data.xlsx]

## Sheet: Economic Competition
	2005	2006	2007	2008	2009	2010	2011	2012	2013	2014	2015	2016	2017	2018	2019		2005	2006	2007	2008	2009	2010	2011	2012	2013	2014	2015	2016	2017	2018	2019		2005	2006	2007	2008	2009	2010	2011	2012	2013	2014	2015	2016	2017	2018	2019
	fiscal competition	fiscal competition	fiscal competition	fiscal competition	fiscal competition	fiscal competition	fiscal competition	fiscal competition	fiscal competition	fiscal competition	fiscal competition	fiscal competition	fiscal competition	fiscal competition	fiscal competition		capital attraction competition	capital attraction competition	capital attraction competition	capital attraction competition	capital attraction competition	capital attraction competition	capital attraction competition	capital attraction competition	capital attraction competition	capital attraction competition	capital attraction competition	capital attraction competition	capital attraction competition	capital attraction competition	capital attraction competition		investment competition	investment competition	investment competition	investment competition	investment competition	investment competition	investment competition	investment competition	investment competition	investment competition	investment competition	investment competition	investment competition	investment competition	investment competition
Beijing	1.15133	1.16079	1.10509	1.06638	1.14435	1.15438	1.07948	1.11173	1.14	1.12354	1.21462	1.26086	1.25664	1.29124	1.29124		0.0320445	0.0345501	0.0335235	0.0266172	0.0267298	0.0244516	0.0247531	0.0229434	0.0213538	0.0202397	0.0183432	0.0194807	0.0193982	0.0163794	0.0155786		0.0584564	0.0722299	0.0678098	0.065823	0.0679855	0.0554802	0.0608086	0.0719825	0.0724907	0.0756164	0.102925	0.103401	0.185662	0.128257	0.102918
Tianjin	0.716827	0.706174	0.696758	0.713562	0.810881	1.2882	1.23448	1.21772	1.22613	1.20681	1.21193	1.35834	1.42079	1.47324	1.47324		0.0168837	0.0189562	0.0201874	0.0235436	0.0260684	0.0285706	0.0314541	0.0314938	0.0307338	0.0281509	0.0291051	0.0336796	0.024442	0.0230803	0.0219519		0.0551844	0.0655496	0.0705917	0.0803074	0.100184	0.0945859	0.112541	0.134412	0.143116	0.157801	0.167372	0.0801587	0.0809524	0.0359416	0.0342622
Hebei	0.945866	0.964772	0.985434	1.03162	1.16173	1.17071	1.17226	1.1725	1.20731	1.24246	1.3855	1.37782	1.30539	2.19872	1.32057		0.0415049	0.0560569	0.0581856	0.0613236	0.0675055	0.0668165	0.0686358	0.0697981	0.0704304	0.0713845	0.071209	0.0721517	0.0715659	0.0675788	0.0642751		0.0317043	0.031963	0.0323161	0.0370007	0.0399658	0.0333979	0.0403492	0.0519609	0.0548278	0.0532942	0.0489229	0.0583641	0.0647856	0.0672824	0.0713251
Shanxi	0.88245	0.873526	0.874543	0.865838	1.01539	1.06694	1.0457	1.04117	1.78073	1.69461	2.08419	2.20222	2.01201	1.86854	1.86854		0.0206424	0.0237897	0.0247388	0.0251415	0.0271963	0.0267108	0.0296216	0.0314654	0.0334992	0.0330655	0.0338597	0.0319073	0.0133126	0.0132875	0.0138132		0.00456129	0.00748941	0.01796	0.0110701	0.00547744	0.00622677	0.0178671	0.0224121	0.0238683	0.0246889	0.0227279	0.0185113	0.0129006	0.017498	0.00984098
Inner Mongolia	2.19228	1.53883	1.29693	2.2518	2.26458	2.13141	2.20334	2.2064	2.14211	2.10449	2.16493	2.23797	2.65964	2.6006	2.6006		0.031651	0.0234846	0.025045	0.0260789	0.0403653	0.0403898	0.0434086	0.0465487	0.0466896	0.0470826	0.0333289	0.0351858	0.0312272	0.0294875	0.0280459		0.0196564	0.0276203	0.0287408	0.0286892	0.0331417	0.0295079	0.0330854	0.0352966	0.0394979	0.0332671	0.0266595	0.0314819	0.0240347	0.0234029	0.0149167
Liaoning	1.7835	1.73994	1.62954	1.58796	1.68574	1.59406	1.47773	1.46797	1.55434	1.59124	2.10662	2.0802	2.03923	2.04046	2.04046		0.0453084	0.0510114	0.0555771	0.0692944	0.0676304	0.0721718	0.0742363	0.0775206	0.0762415	0.0661894	0.0434569	0.0148178	0.0139712	0.0131929	0.0125479		0.0595179	0.0949769	0.121666	0.130086	0.171536	0.180908	0.209182	0.239833	0.246959	0.229365	0.0410641	0.0238017	0.0407134	0.0362726	0.0240617
Jilin	3.04585	2.92973	2.75585	2.79121	3.03677	2.96683	2.58998	2.3733	2.37243	2.42089	2.61691	2.83759	3.07679	3.01283	3.52173		0.0197042	0.0287376	0.0338328	0.0387877	0.0352751	0.0351665	0.0311652	0.0337666	0.0303029	0.0303492	0.0308148	0.0317089	0.028466	0.0272832	0.0217193		0.0109598	0.0120696	0.0118359	0.0107507	0.0126595	0.0111632	0.0127682	0.0147576	0.0154732	0.0164469	0.0168486	0.0180476	0.0173535	0.0168482	0.0164663
Heilongjiang	1.16673	1.20794	1.3129	2.96974	3.26419	1.55471	1.43146	2.72662	2.63753	2.63905	3.44861	3.68104	3.73284	3.6465	3.9073		0.0202258	0.0229128	0.0242066	0.0252858	0.0276673	0.0296839	0.0313064	0.0344169	0.0347782	0.0263063	0.0243498	0.0240181	0.0240193	0.0226811	0.0215723		0.0239851	0.0277685	0.0279531	0.027571	0.0262348	0.0232041	0.0280146	0.03491	0.039204	0.0425721	0.0431615	0.0461905	0.0445665	0.0434931	0.00393367
Shanghai	0.401947	0.374167	0.298444	0.344345	1.17689	1.14939	1.14142	1.11761	1.10198	1.07369	1.12176	1.08005	1.1363	1.17499	1.17499		0.0394914	0.0402231	0.0376817	0.0334017	0.0290126	0.0233367	0.0212206	0.0186535	0.01715	0.0161023	0.0156417	0.0155535	0.0157096	0.0156064	0.0148434		0.113552	0.11282	0.105928	0.109143	0.11705	0.096961	0.108619	0.135925	0.142699	0.151938	0.146187	0.146937	0.129792	0.128177	0.137928
Jiangsu	0.535517	0.511526	0.456732	0.456768	0.477973	0.418459	0.440636	0.473439	0.450029	0.465485	0.542977	0.509647	0.502752	0.498285	0.471636		0.0766954	0.103209	0.103683	0.104162	0.104258	0.10423	0.111792	0.112561	0.109264	0.112244	0.113087	0.113662	0.114897	0.114463	0.11442		0.218539	0.276597	0.2928	0.271876	0.281264	0.248455	0.276971	0.320093	0.282841	0.235645	0.192207	0.194762	0.187271	0.181818	#VALUE!
Zhejiang	0.0059848	0.573246	0.557692	0.592097	0.643698	0.655283	0.648538	0.649432	0.684741	0.685958	0.777356	0.756011	0.731017	0.737192	0.819435		0.0587321	0.0778174	0.0711648	0.0644802	0.0591017	0.0547462	0.0589544	0.060692	0.0613209	0.0630418	0.0656883	0.0680788	0.0674769	0.0682417	0.0714611		0.128018	0.141054	0.138639	0.10902	0.110401	0.0959176	0.10056	0.116986	0.12041	0.132126	0.134317	0.139504	0.136616	0.138095	0.0981839
Anhui	1.08605	1.15152	1.20209	1.24213	1.38082	1.25379	1.25445	1.30899	1.29259	1.27327	1.3058	1.26452	1.27714	1.22542	1.29449		0.0264221	0.0362112	0.0429967	0.0470302	0.0488138	0.0507433	0.0521635	0.0534464	0.0554209	0.0585477	0.0586408	0.0616029	0.0632712	0.0667962	0.0693745		0.0114123	0.0221196	0.0401241	0.0377726	0.0431415	0.043718	0.0571411	0.077322	0.0909091	0.10321	0.10786	0.117199	0.12131	0.125966	0.129906
Fujian	0.752966	0.719512	0.709862	0.750223	0.833114	0.824456	1.46398	1.46805	1.44792	1.39983	1.5728	1.61042	1.66753	1.60703	1.60703		0.0243243	0.0307272	0.0353834	0.035607	0.0342826	0.0365229	0.0415061	0.0441626	0.0465429	0.0486512	0.0516692	0.0527852	0.0568556	0.0536881	0.0510635		0.0432283	0.114008	0.108749	0.108508	0.11179	0.050591	0.0952019	0.109075	0.0567987	0.0595088	0.0608489	0.0650369	0.0654512	0.0330056	0.0333782
Jiangxi	1.32407	1.34289	1.81594	1.89599	1.66738	1.56821	1.54103	1.47556	1.47221	1.44834	1.46029	1.46898	1.48274	1.49354	1.59595		0.0283052	0.0275004	0.0400514	0.0459377	0.0482614	0.0503578	0.0476962	0.0404318	0.0390686	0.0404403	0.0418646	0.0446147	0.0471952	0.0495127	0.0514246		0.0401658	0.0445407	0.0415151	0.0390064	0.0446947	0.0444711	0.0522262	0.0610862	0.0642143	0.070683	0.074998	0.0828571	0.0796703	0.0773505	0.0755974
Shandong	1.36632	1.3518	1.3504	1.38208	1.48623	1.50762	1.44739	1.45452	1.46686	1.4278	1.49205	1.49402	1.51811	1.5575	1.5575		0.0898194	0.114119	0.105956	0.106759	0.104704	0.103207	0.112109	0.110961	0.111713	0.113735	0.116724	0.120554	0.117576	0.115578	0.119161		0.148707	0.158688	0.147277	0.088776	0.0889682	0.0799331	0.0961997	0.110572	0.11951	0.12709	0.129096	0.133536	0.136274	0.132306	0.129307
Henan	2.07443	2.12029	2.16983	2.26322	2.58047	2.4731	2.46772	2.45372	2.31108	2.20085	2.25439	2.36366	2.41121	2.44768	1.48984		0.0435624	0.0605407	0.067697	0.072556	0.0753989	0.0721973	0.0744152	0.0761492	0.0792167	0.0823853	0.0861022	0.0915222	0.0951482	0.097125	0.099767		0.0203896	0.0292801	0.0409533	0.0436495	0.0533027	0.0544638	0.0869142	0.108469	0.11444	0.124847	0.127394	0.134866	0.131441	0.132637	0.135605
Hubei	1.07063	1.16183	1.1451	1.2327	1.36701	1.30353	1.21779	1.20675	1.22562	1.20463	1.30347	1.29131	1.24991	1.27673	1.25418		0.0349995	0.0366118	0.03832	0.0401043	0.0451796	0.0493648	0.0541708	0.0553042	0.0586281	0.0669146	0.0719119	0.0679243	0.0690953	0.072423	0.0761839		0.0362163	0.0388601	0.0369974	0.0351189	0.0406258	0.0353108	0.0401258	0.0507171	0.0585804	0.066308	0.0708641	0.080388	0.0838974	0.0884711	0.0934646
Hunan	1.16877	1.19102	1.20811	1.34312	1.46655	1.43848	1.39519	2.31124	2.30978	2.21734	2.27743	2.34968	2.49088	2.61462	2.61462		0.0268527	0.033227	0.0362935	0.0390747	0.0423375	0.0425039	0.0478741	0.0517481	0.0558167	0.0568544	0.0599224	0.0637449	0.067915	0.0705445	0.0738725		0.0343531	0.0411506	0.0437421	0.0433481	0.0510687	0.0451997	0.0530149	0.0651683	0.0740269	0.0858621	0.0915848	0.102001	0.110462	0.119963	0.131074
Guangdong	1.26665	1.17153	1.13418	1.14145	1.18756	1.20024	1.21715	1.18601	1.18775	1.13485	1.3695	1.29409	1.32836	1.29935	1.29935		0.0884524	0.083338	0.0811085	0.0772199	0.073465	0.073632	0.0705405	0.0685432	0.069321	0.0693938	0.0739816	0.0759939	0.0812471	0.0722356	0.0764104		0.393596	0.389841	0.453913	0.309973	0.195021	0.214479	0.299044	0.313243	0.308814	0.36014	0.444365	0.687895	0.557744	1.07496	1.1021
Guangxi	1.28637	2.12936	1.40072	1.53813	1.67737	1.63403	1.65039	1.64917	1.60332	1.60913	1.74259	1.80992	1.88477	1.90337	1.78869		0.0191897	0.0230221	0.0251015	0.0261651	0.0313969	0.030705	0.0425512	0.044856	0.0361586	0.0370499	0.0385658	0.0406409	0.0444392	0.0419635	0.039912		0.00628264	0.00709922	0.00914776	0.0105113	0.0114995	0.00795118	0.00873891	0.00670029	0.00595357	0.00837381	0.0136374	0.00704762	0.00628053	0.00374898	0.00803041
Hainan	2.19191	2.13338	2.26461	2.46874	2.727	2.14437	2.28978	2.22663	2.10218	1.98041	1.97456	2.15915	2.14204	2.24667	2.24667		0.00433995	0.00436565	0.00430395	0.00490372	0.00543739	0.00584288	0.00694022	0.00761634	0.00819239	0.00832947	0.008266	0.00862647	0.0089433	0.00750671	0.00648284		0.00567111	0.0166789	0.0247158	0.0160372	0.00405151	0.00341456	0.00549974	0.0100365	0.00535802	0.00584057	0.015884	0.0801161	0.0978343	0.0381724	0.0927782
Chongqing	0.838621	0.80076	0.72676	0.787493	0.858058	0.574824	1.1238	0.817411	0.745887	1.71923	1.75977	1.79622	1.9252	2.00438	2.00438		0.0220563	0.0251256	0.0267194	0.027978	0.0286878	0.0301497	0.0321878	0.0332997	0.034025	0.0328806	0.0350017	0.0399691	0.0378087	0.0382015	0.038405		0.00854952	0.0110431	0.0137568	0.0265378	0.0374948	0.0265269	0.0502194	0.0315459	0.0352371	0.0354082	0.0298725	0.0221458	0.0172498	0.0240816	0.0171274
Sichuan	2.15042	2.21758	2.06734	2.83076	3.05724	2.71664	2.28571	2.24308	2.22488	2.21635	2.23866	2.36419	2.43007	2.48222	2.48222		0.0429377	0.046337	0.0494857	0.0525801	0.0661163	0.0620653	0.0633385	0.0640395	0.0639176	0.0631019	0.063986	0.0670544	0.0695825	0.0574521	0.060217		0.0147014	0.0191712	0.0199714	0.0337864	0.0400999	0.0525298	0.0817282	0.0877314	0.0874601	0.0860444	0.0791643	0.0633085	0.0618235	0.0664129	0.0222432
Guizhou	1.42288	1.36037	1.42806	1.56451	1.76025	1.69165	1.69129	1.67572	1.60703	1.66258	1.71894	1.76909	1.74168	1.69169	1.64836		0.0113106	0.0122734	0.0125825	0.012895	0.0134848	0.0134613	0.0213649	0.0277227	0.0223905	0.0241566	0.026302	0.0297657	0.0331423	0.0367523	0.0348136		0.001785	0.00148903	0.00169203	0.00161307	0.00148434	0.00257594	0.00444277	0.00439651	0.00490458	0.00389463	0.00332153	0.0076777	0.00629113	0.00450804	0.00491579
Yunnan	0.999883	1.00742	1.02152	1.08106	1.30957	1.26332	1.29732	2.66985	1.37615	1.40588	1.45009	1.56597	1.68421	1.63317	1.5174		0.0191394	0.022633	0.0233175	0.0237635	0.0249032	0.0242601	0.0259274	0.027801	0.0302695	0.0307745	0.0321963	0.0360584	0.040051	0.0378197	0.0359708		0.00287642	0.00479745	0.00528301	0.00840955	0.0101074	0.0115867	0.0149813	0.0195943	0.0213879	0.0226326	0.0236953	0.00688095	0.0073489	0.00782396	0.00523534
Shaanxi	1.20782	1.17909	1.18023	1.29353	1.32384	1.23192	1.13628	1.18703	1.21987	1.25972	2.12435	2.39334	2.40854	2.36365	2.36365		0.0217446	0.0267487	0.0307813	0.0335536	0.0343689	0.0353883	0.0394967	0.0427589	0.0451967	0.0460123	0.044912	0.0471375	0.0508758	0.0480415	0.0456928		0.0104167	0.0146759	0.0159849	0.0148227	0.0167775	0.015868	0.0202983	0.0262817	0.0312782	0.0349239	0.0365976	0.039776	0.0449815	0.0507368	0.0495868
Gansu	1.68677	1.79202	1.72338	2.0564	2.06343	1.97061	1.9186	1.90718	2.01744	2.05916	2.13399	2.18648	2.14491	2.2976	2.37304		0.00975653	0.0105025	0.0110746	0.0120052	0.0130007	0.0139591	0.0166085	0.0182651	0.0198225	0.021101	0.0212516	0.0219496	0.0123489	0.0116609	0.0110909		0.000338831	0.000468733	0.00157848	0.0013899	0.00148645	0.00117881	0.00060546	0.000546923	0.000606259	0.000839063	0.000874	0.000919683	0.000332418	0.00037349	0.000594135
Qinghai	0.776526	0.804301	0.827323	0.814657	0.814754	0.862168	0.865761	0.88692	0.897742	0.880977	0.829365	0.800192	0.805348	0.801535	0.853281		0.00385905	0.00430013	0.00411982	0.00403114	0.00439151	0.00442089	0.00601218	0.00668622	0.00716967	0.0076577	0.00774563	0.00813417	0.00844846	0.00797779	0.00758777		0.00440945	0.00436362	0.00414616	0.00238108	0.00238801	0.00191194	0.00145616	0.00184199	0.000797007	0.000419029	0.000435575	0.000118651	0.000139881	3.30444e-05	0.000490369
Ningxia	3.33958	3.14674	3.02262	3.41607	3.87491	3.62881	3.20868	3.27459	2.99176	2.94371	3.04857	3.23619	3.28739	3.25071	3.25071		0.00472516	0.00528038	0.00525518	0.00593993	0.00615724	0.00638621	0.00692746	0.00748895	0.0081415	0.0085671	0.00844096	0.00883006	0.00826688	0.00780632	0.00742469		0.00111264	0.000587106	0.000668735	0.000675145	0.000777493	0.000705318	0.00174113	0.00195317	0.0012598	0.000773155	0.00147612	0.00201587	0.00193834	0.0018819	0.00183925
Xinjiang	2.87835	3.09112	2.78124	2.9337	3.47006	3.39375	3.16894	2.99247	2.7179	2.58729	2.85898	3.18584	3.16207	3.27278	3.27278		0.0149405	0.0160587	0.0156423	0.0156306	0.014995	0.014962	0.0193989	0.0218642	0.0234797	0.0252858	0.0259293	0.022985	0.0255713	0.0241467	0.015865		0.00079569	0.00165024	0.00167184	0.00205639	0.00239912	0.00206992	0.00288766	0.00365212	0.00409065	0.00348773	0.00358359	0.00318063	0.00149672	0.00152078	0.00239681
