# Supplementary material for: Multidimensional performance assessment, government competition and ecological welfare performance
Source: PLoS One. 2023 Aug 10;18(8):e0289837. doi: 10.1371/journal.pone.0289837 (PMC10414661; doi:10.1371/journal.pone.0289837)
Supplement: S1 Data — (ZIP) [file pone.0289837.s002.zip › 1.3.Environmental Competition data.xlsx]

## Sheet: Sheet1
id	province	year	sulfur dioxide removal rate	dust removal rate	solid waste utilization rate
1	Beijing	2005	0.96	0.881645	0.679
2	Tianjin	2005	0.805	0.763257	0.983
3	Hebei	2005	0.458	0.76933	0.506
4	Shanxi	2005	0.131	0.839801	0.446
5	Inner Mongolia	2005	0.427	0.718333	0.409
6	Liaoning	2005	0.5	0.623128	0.416
7	Jilin	2005	0.402	0.516721	0.525
8	Heilongjiang	2005	0.323	0.677873	0.74
9	Shanghai	2005	0.357	0.689393	0.963
10	Jiangsu	2005	0.829	0.625425	0.948
11	Zhejiang	2005	0.824	0.525157	0.926
12	Anhui	2005	0.176	0.747598	0.793
13	Fujian	2005	0.859	0.621752	0.689
14	Jiangxi	2005	0.489	0.647393	0.269
15	Shandong	2005	0.582	0.689844	0.905
16	Henan	2005	0.579	0.676017	0.664
17	Hubei	2005	0.61	0.70596	0.733
18	Hunan	2005	0.397	0.670844	0.7
19	Guangdong	2005	0.506	0.318601	0.767
20	Guangxi	2005	0.614	0.611	0.618
21	Hainan	2005	0.69	0.407236	0.683
22	Chongqing	2005	0.548	0.489288	0.721
23	Sichuan	2005	0.512	0.598296	0.597
24	Guizhou	2005	0.578	0.857375	0.341
25	Yunnan	2005	0.822	0.762767	0.35
26	Shaanxi	2005	0.398	0.670424	0.24
27	Gansu	2005	0.172	0.521913	0.294
28	Qinghai	2005	1	0.170642	0.215
29	Ningxia	2005	0.504	0.5523	0.539
30	Xinjiang	2005	0.359	0.496856	0.513
1	Beijing	2006	0.925	0.882139	0.746
2	Tianjin	2006	0.85	0.791823	0.984
3	Hebei	2006	0.465	0.767712	0.617
4	Shanxi	2006	0.231	0.782533	0.45
5	Inner Mongolia	2006	0.483	0.697954	0.44
6	Liaoning	2006	0.541	0.662366	0.38
7	Jilin	2006	0.178	0.530512	0.635
8	Heilongjiang	2006	0.233	0.681277	0.715
9	Shanghai	2006	0.579	0.688084	0.947
10	Jiangsu	2006	0.838	0.628828	0.941
11	Zhejiang	2006	0.863	0.517578	0.918
12	Anhui	2006	0.314	0.728802	0.816
13	Fujian	2006	0.581	0.61825	0.731
14	Jiangxi	2006	0.507	0.620599	0.356
15	Shandong	2006	0.701	0.683436	0.92
16	Henan	2006	0.463	0.656525	0.676
17	Hubei	2006	0.348	0.709312	0.723
18	Hunan	2006	0.463	0.714207	0.73
19	Guangdong	2006	0.558	0.327803	0.843
20	Guangxi	2006	0.575	0.633097	0.581
21	Hainan	2006	0.625	0.41552	0.771
22	Chongqing	2006	0.589	0.462851	0.737
23	Sichuan	2006	0.57	0.607492	0.55
24	Guizhou	2006	0.68	0.864255	0.36
25	Yunnan	2006	0.343	0.758916	0.41
26	Shaanxi	2006	0.602	0.674797	0.38
27	Gansu	2006	0.183	0.527382	0.271
28	Qinghai	2006	0.946	0.224913	0.294
29	Ningxia	2006	0.554	0.583221	0.539
30	Xinjiang	2006	0.27	0.512659	0.475
1	Beijing	2007	0.9573	0.891876	0.748
2	Tianjin	2007	0.9331	0.828493	0.984
3	Hebei	2007	0.5337	0.793838	0.612
4	Shanxi	2007	0.3815	0.843865	0.489
5	Inner Mongolia	2007	0.5398	0.732673	0.567
6	Liaoning	2007	0.5652	0.657572	0.39
7	Jilin	2007	0.3817	0.603701	0.654
8	Heilongjiang	2007	0.2297	0.719189	0.708
9	Shanghai	2007	0.7916	0.690432	0.942
10	Jiangsu	2007	0.8691	0.565482	0.961
11	Zhejiang	2007	0.8735	0.543284	0.922
12	Anhui	2007	0.4907	0.761878	0.822
13	Fujian	2007	0.8162	0.649034	0.705
14	Jiangxi	2007	0.7051	0.643721	0.364
15	Shandong	2007	0.8071	0.658492	0.946
16	Henan	2007	0.549	0.641121	0.678
17	Hubei	2007	0.4188	0.722415	0.749
18	Hunan	2007	0.5277	0.651628	0.743
19	Guangdong	2007	0.6303	0.493721	0.842
20	Guangxi	2007	0.6838	0.662934	0.687
21	Hainan	2007	0.6207	0.51776	0.89
22	Chongqing	2007	0.8233	0.480868	0.767
23	Sichuan	2007	0.6992	0.645368	0.522
24	Guizhou	2007	0.7115	0.890773	0.375
25	Yunnan	2007	0.8043	0.779505	0.427
26	Shaanxi	2007	0.5243	0.682985	0.416
27	Gansu	2007	0.2632	0.574153	0.361
28	Qinghai	2007	0.9488	0.48818	0.298
29	Ningxia	2007	0.5241	0.710196	0.615
30	Xinjiang	2007	0.2816	0.495875	0.473
1	Beijing	2008	0.9771	0.810526	0.664
2	Tianjin	2008	0.9352	0.838739	0.982
3	Hebei	2008	0.5715	0.852521	0.641
4	Shanxi	2008	0.4747	0.851707	0.567
5	Inner Mongolia	2008	0.5499	0.751796	0.493
6	Liaoning	2008	0.5978	0.737501	0.468
7	Jilin	2008	0.3261	0.616416	0.597
8	Heilongjiang	2008	0.2642	0.718125	0.725
9	Shanghai	2008	0.7438	0.767	0.955
10	Jiangsu	2008	0.9084	0.57872	0.966
11	Zhejiang	2008	0.8957	0.511136	0.922
12	Anhui	2008	0.5395	0.797641	0.828
13	Fujian	2008	0.8797	0.616195	0.729
14	Jiangxi	2008	0.7971	0.641399	0.396
15	Shandong	2008	0.7937	0.695571	0.926
16	Henan	2008	0.6729	0.653283	0.736
17	Hubei	2008	0.5298	0.764411	0.747
18	Hunan	2008	0.5952	0.732	0.789
19	Guangdong	2008	0.6387	0.514964	0.853
20	Guangxi	2008	0.823	0.634119	0.616
21	Hainan	2008	0.6474	0.553909	0.908
22	Chongqing	2008	0.8838	0.490041	0.791
23	Sichuan	2008	0.8063	0.65494	0.615
24	Guizhou	2008	0.768	0.886513	0.399
25	Yunnan	2008	0.7996	0.784279	0.478
26	Shaanxi	2008	0.6852	0.641347	0.402
27	Gansu	2008	0.3228	0.68813	0.341
28	Qinghai	2008	0.7522	0.58188	0.31
29	Ningxia	2008	0.5645	0.514645	0.616
30	Xinjiang	2008	0.52	0.44801	0.477
1	Beijing	2009	0.982	0.793467	0.689
2	Tianjin	2009	0.943	0.796367	0.983
3	Hebei	2009	0.59	0.879838	0.709
4	Shanxi	2009	0.629	0.858452	0.601
5	Inner Mongolia	2009	0.72	0.777146	0.526
6	Liaoning	2009	0.599	0.80313	0.472
7	Jilin	2009	0.384	0.650023	0.643
8	Heilongjiang	2009	0.299	0.760037	0.717
9	Shanghai	2009	0.788	0.778994	0.957
10	Jiangsu	2009	0.91	0.59762	0.968
11	Zhejiang	2009	0.976	0.528066	0.916
12	Anhui	2009	0.609	0.777058	0.831
13	Fujian	2009	0.925	0.621079	0.854
14	Jiangxi	2009	0.844	0.651306	0.416
15	Shandong	2009	0.905	0.643572	0.948
16	Henan	2009	0.753	0.609612	0.737
17	Hubei	2009	0.557	0.755373	0.748
18	Hunan	2009	0.666	0.738094	0.767
19	Guangdong	2009	0.655	0.57342	0.903
20	Guangxi	2009	0.863	0.656415	0.673
21	Hainan	2009	0.65	0.540998	0.836
22	Chongqing	2009	0.959	0.480664	0.798
23	Sichuan	2009	0.835	0.672766	0.575
24	Guizhou	2009	0.817	0.861508	0.456
25	Yunnan	2009	0.809	0.792838	0.489
26	Shaanxi	2009	0.692	0.648602	0.54
27	Gansu	2009	0.324	0.676242	0.334
28	Qinghai	2009	0.651	0.567228	0.373
29	Ningxia	2009	0.42	0.537606	0.706
30	Xinjiang	2009	0.606	0.528439	0.473
1	Beijing	2010	0.97	0.792466	0.658
2	Tianjin	2010	1	0.816604	0.986
3	Hebei	2010	0.698	0.89145	0.566
4	Shanxi	2010	0.736	0.826265	0.655
5	Inner Mongolia	2010	0.828	0.740865	0.563
6	Liaoning	2010	0.709	0.826681	0.469
7	Jilin	2010	0.445	0.658748	0.671
8	Heilongjiang	2010	0.404	0.77919	0.765
9	Shanghai	2010	0.819	0.800501	0.962
10	Jiangsu	2010	0.936	0.605702	0.961
11	Zhejiang	2010	0.983	0.545047	0.943
12	Anhui	2010	0.646	0.788979	0.846
13	Fujian	2010	0.92	0.575375	0.829
14	Jiangxi	2010	0.859	0.659941	0.465
15	Shandong	2010	0.919	0.64789	0.947
16	Henan	2010	0.826	0.580797	0.771
17	Hubei	2010	0.614	0.777069	0.805
18	Hunan	2010	0.79	0.761407	0.81
19	Guangdong	2010	0.721	0.627672	0.902
20	Guangxi	2010	0.911	0.634914	0.678
21	Hainan	2010	0.68	0.578295	0.841
22	Chongqing	2010	0.988	0.575818	0.802
23	Sichuan	2010	0.869	0.676415	0.548
24	Guizhou	2010	0.906	0.888777	0.509
25	Yunnan	2010	0.883	0.835737	0.508
26	Shaanxi	2010	0.798	0.614592	0.544
27	Gansu	2010	0.38	0.680818	0.463
28	Qinghai	2010	0.673	0.593747	0.422
29	Ningxia	2010	0.925	0.530627	0.575
30	Xinjiang	2010	0.706	0.482213	0.475
1	Beijing	2011	0.982	0.566769	0.665365
2	Tianjin	2011	1	0.640045	0.98719
3	Hebei	2011	0.726	0.887355	0.577716
4	Shanxi	2011	0.775	0.859415	0.668616
5	Inner Mongolia	2011	0.835	0.707414	0.582718
6	Liaoning	2011	0.805	0.795554	0.457957
7	Jilin	2011	0.492	0.610215	0.674288
8	Heilongjiang	2011	0.437	0.713887	0.745342
9	Shanghai	2011	0.61	0.614379	0.961005
10	Jiangsu	2011	0.938	0.621294	0.963798
11	Zhejiang	2011	0.964	0.625404	0.94969
12	Anhui	2011	0.87	0.751034	0.855471
13	Fujian	2011	0.946	0.586501	0.838534
14	Jiangxi	2011	0.883	0.661013	0.500635
15	Shandong	2011	0.925	0.693466	0.949774
16	Henan	2011	0.844	0.599302	0.782341
17	Hubei	2011	0.61	0.756943	0.799967
18	Hunan	2011	0.864	0.711306	0.808773
19	Guangdong	2011	0.732	0.591401	0.912225
20	Guangxi	2011	0.955	0.775993	0.677687
21	Hainan	2011	0.914	0.563855	0.837938
22	Chongqing	2011	0.996	0.523667	0.814809
23	Sichuan	2011	0.884	0.780737	0.534572
24	Guizhou	2011	0.886	0.829375	0.527513
25	Yunnan	2011	0.741	0.754485	0.518855
26	Shaanxi	2011	0.903	0.641729	0.601305
27	Gansu	2011	0.417	0.533431	0.482225
28	Qinghai	2011	0.895	0.659111	0.457561
29	Ningxia	2011	0.67	0.575407	0.58437
30	Xinjiang	2011	0.795	0.658362	0.482129
1	Beijing	2012	0.991	0.546643	0.79
2	Tianjin	2012	0.998	0.679143	0.996
3	Hebei	2012	0.814	0.86354	0.378
4	Shanxi	2012	0.803	0.809461	0.694
5	Inner Mongolia	2012	0.912	0.757069	0.45
6	Liaoning	2012	0.872	0.729977	0.434
7	Jilin	2012	0.458	0.688915	0.676
8	Heilongjiang	2012	0.476	0.612776	0.733
9	Shanghai	2012	0.836	0.629531	0.97
10	Jiangsu	2012	0.959	0.632015	0.911
11	Zhejiang	2012	0.99	0.593916	0.915
12	Anhui	2012	0.911	0.754482	0.815
13	Fujian	2012	0.964	0.620434	0.891
14	Jiangxi	2012	0.891	0.720925	0.545
15	Shandong	2012	0.981	0.66555	0.918
16	Henan	2012	0.864	0.562549	0.755
17	Hubei	2012	0.715	0.754322	0.747
18	Hunan	2012	0.95	0.735065	0.626
19	Guangdong	2012	0.791	0.6071	0.831
20	Guangxi	2012	0.98	0.757289	0.633
21	Hainan	2012	0.999	0.550545	0.576
22	Chongqing	2012	0.993	0.594207	0.816
23	Sichuan	2012	0.883	0.74775	0.457
24	Guizhou	2012	0.919	0.798495	0.616
25	Yunnan	2012	0.827	0.770455	0.489
26	Shaanxi	2012	0.885	0.626139	0.611
27	Gansu	2012	0.417	0.632336	0.537
28	Qinghai	2012	0.892	0.689325	0.554
29	Ningxia	2012	0.706	0.60537	0.686
30	Xinjiang	2012	0.787	0.618543	0.516
1	Beijing	2013	0.993	0.52532	0.866
2	Tianjin	2013	0.968	0.609387	0.994
3	Hebei	2013	0.8328	0.874599	0.421
4	Shanxi	2013	0.879	0.725011	0.646
5	Inner Mongolia	2013	0.9355	0.743525	0.487
6	Liaoning	2013	0.8761	0.731732	0.438
7	Jilin	2013	0.6085	0.59166	0.781
8	Heilongjiang	2013	0.5441	0.665158	0.677
9	Shanghai	2013	0.9058	0.5887	0.969
10	Jiangsu	2013	0.9736	0.642216	0.957
11	Zhejiang	2013	0.9944	0.610792	0.948
12	Anhui	2013	0.9882	0.741115	0.84
13	Fujian	2013	0.9816	0.616391	0.882
14	Jiangxi	2013	0.9328	0.710463	0.557
15	Shandong	2013	0.9947	0.65649	0.934
16	Henan	2013	0.9004	0.569548	0.761
17	Hubei	2013	0.854	0.681116	0.751
18	Hunan	2013	0.9603	0.740488	0.637
19	Guangdong	2013	0.8462	0.632227	0.848
20	Guangxi	2013	0.9644	0.773064	0.664
21	Hainan	2013	0.999	0.492054	0.654
22	Chongqing	2013	0.9943	0.507364	0.842
23	Sichuan	2013	0.9498	0.726042	0.41
24	Guizhou	2013	0.9223	0.829365	0.504
25	Yunnan	2013	0.8762	0.806306	0.522
26	Shaanxi	2013	0.9644	0.632159	0.634
27	Gansu	2013	0.4229	0.604389	0.557
28	Qinghai	2013	0.7783	0.749096	0.548
29	Ningxia	2013	0.925	0.603433	0.731
30	Xinjiang	2013	0.7809	0.624654	0.518
1	Beijing	2014	0.996	0.509412	0.877
2	Tianjin	2014	0.967	0.631148	0.994
3	Hebei	2014	0.866	0.87898	0.428
4	Shanxi	2014	0.921	0.709744	0.651
5	Inner Mongolia	2014	0.961	0.65688	0.567
6	Liaoning	2014	0.916	0.777738	0.371
7	Jilin	2014	0.619	0.555827	0.671
8	Heilongjiang	2014	0.589	0.719184	0.644
9	Shanghai	2014	1	0.591265	0.975
10	Jiangsu	2014	0.981	0.665335	0.958
11	Zhejiang	2014	1	0.630893	0.946
12	Anhui	2014	0.995	0.733787	0.844
13	Fujian	2014	0.979	0.615803	0.871
14	Jiangxi	2014	0.931	0.717936	0.565
15	Shandong	2014	1	0.681708	0.949
16	Henan	2014	0.928	0.579098	0.768
17	Hubei	2014	0.902	0.743084	0.762
18	Hunan	2014	0.997	0.755079	0.631
19	Guangdong	2014	0.864	0.652988	0.862
20	Guangxi	2014	0.954	0.741247	0.621
21	Hainan	2014	0.998	0.503526	0.531
22	Chongqing	2014	0.992	0.519063	0.845
23	Sichuan	2014	0.954	0.730746	0.428
24	Guizhou	2014	0.933	0.764646	0.575
25	Yunnan	2014	0.925	0.77764	0.493
26	Shaanxi	2014	0.958	0.631012	0.629
27	Gansu	2014	0.626	0.525079	0.502
28	Qinghai	2014	0.863	0.760943	0.562
29	Ningxia	2014	0.933	0.575286	0.771
30	Xinjiang	2014	0.819	0.581651	0.556
1	Beijing	2015	0.788	0.525225	0.833
2	Tianjin	2015	0.927	0.643639	0.986
3	Hebei	2015	0.96	0.864062	0.56
4	Shanxi	2015	0.972	0.693189	0.553
5	Inner Mongolia	2015	0.977	0.66237	0.46
6	Liaoning	2015	0.952	0.803805	0.307
7	Jilin	2015	0.847	0.553832	0.554
8	Heilongjiang	2015	0.782	0.738131	0.57
9	Shanghai	2015	1	0.566019	0.961
10	Jiangsu	2015	1	0.669617	0.953
11	Zhejiang	2015	0.992	0.60577	0.949
12	Anhui	2015	0.996	0.728809	0.885
13	Fujian	2015	0.992	0.611936	0.753
14	Jiangxi	2015	0.945	0.694363	0.57
15	Shandong	2015	1	0.641544	0.916
16	Henan	2015	0.96	0.583152	0.775
17	Hubei	2015	0.915	0.737315	0.672
18	Hunan	2015	0.998	0.767489	0.654
19	Guangdong	2015	0.916	0.538933	0.909
20	Guangxi	2015	0.987	0.732823	0.589
21	Hainan	2015	0.998	0.484835	0.635
22	Chongqing	2015	0.986	0.489025	0.844
23	Sichuan	2015	0.968	0.670549	0.443
24	Guizhou	2015	0.938	0.741104	0.597
25	Yunnan	2015	0.9	0.736435	0.506
26	Shaanxi	2015	0.98	0.616144	0.653
27	Gansu	2015	0.642	0.514957	0.51
28	Qinghai	2015	0.872	0.756239	0.487
29	Ningxia	2015	0.899	0.567835	0.62
30	Xinjiang	2015	0.809	0.627314	0.569
1	Beijing	2016	0.998	0.482108	0.842324
2	Tianjin	2016	0.942	0.622085	0.98719
3	Hebei	2016	0.978	0.869397	0.571592
4	Shanxi	2016	0.946	0.675576	0.564495
5	Inner Mongolia	2016	0.989	0.656724	0.47611
6	Liaoning	2016	0.933	0.815382	0.299771
7	Jilin	2016	0.863	0.553962	0.556714
8	Heilongjiang	2016	0.806	0.743683	0.555353
9	Shanghai	2016	1	0.556962	0.960006
10	Jiangsu	2016	0.999	0.670011	0.955775
11	Zhejiang	2016	1	0.609657	0.955733
12	Anhui	2016	0.999	0.727682	0.894907
13	Fujian	2016	0.984	0.599527	0.76166
14	Jiangxi	2016	0.95	0.698007	0.613682
15	Shandong	2016	1	0.63337	0.918683
16	Henan	2016	0.988	0.572253	0.7864
17	Hubei	2016	0.958	0.740671	0.667798
18	Hunan	2016	0.999	0.772884	0.653009
19	Guangdong	2016	0.962	0.550692	0.919304
20	Guangxi	2016	0.99	0.733871	0.588728
21	Hainan	2016	0.999	0.491576	0.632688
22	Chongqing	2016	1	0.482808	0.85748
23	Sichuan	2016	0.986	0.674	0.432145
24	Guizhou	2016	0.947	0.73185	0.618714
25	Yunnan	2016	0.93	0.735545	0.516812
26	Shaanxi	2016	0.985	0.603602	0.721787
27	Gansu	2016	0.728	0.517937	0.531176
28	Qinghai	2016	0.963	0.793821	0.528038
29	Ningxia	2016	0.983	0.556175	0.630104
30	Xinjiang	2016	0.833	0.638009	0.57754
1	Beijing	2017	0.999	0.439255	0.851753
2	Tianjin	2017	0.944	0.600037	0.988382
3	Hebei	2017	0.998	0.874553	0.583424
4	Shanxi	2017	0.949	0.657452	0.576229
5	Inner Mongolia	2017	0.994	0.651034	0.492785
6	Liaoning	2017	0.991	0.826423	0.292712
7	Jilin	2017	0.718	0.554092	0.559442
8	Heilongjiang	2017	0.827	0.749158	0.541081
9	Shanghai	2017	1	0.547868	0.959013
10	Jiangsu	2017	1	0.670404	0.958558
11	Zhejiang	2017	1	0.613531	0.962513
12	Anhui	2017	0.999	0.726553	0.904925
13	Fujian	2017	0.994	0.58699	0.770419
14	Jiangxi	2017	0.976	0.701626	0.660712
15	Shandong	2017	1	0.625118	0.921374
16	Henan	2017	0.997	0.561283	0.797967
17	Hubei	2017	0.999	0.743998	0.663623
18	Hunan	2017	0.998	0.77819	0.65202
19	Guangdong	2017	0.98	0.562394	0.929725
20	Guangxi	2017	0.999	0.734917	0.588456
21	Hainan	2017	1	0.498321	0.630384
22	Chongqing	2017	0.994	0.476596	0.871175
23	Sichuan	2017	0.985	0.677432	0.421556
24	Guizhou	2017	0.952	0.72239	0.641217
25	Yunnan	2017	0.927	0.734652	0.527856
26	Shaanxi	2017	0.99	0.590923	0.79782
27	Gansu	2017	0.984	0.520915	0.553232
28	Qinghai	2017	0.948	0.826934	0.572534
29	Ningxia	2017	0.991	0.544453	0.640372
30	Xinjiang	2017	0.886	0.648568	0.586208
1	Beijing	2018	1	0.39729	0.861287
2	Tianjin	2018	0.945	0.577577	0.989576
3	Hebei	2018	0.998	0.879534	0.595501
4	Shanxi	2018	0.998	0.638856	0.588207
5	Inner Mongolia	2018	0.998	0.6453	0.510043
6	Liaoning	2018	0.996	0.836936	0.28582
7	Jilin	2018	0.872	0.554222	0.562183
8	Heilongjiang	2018	0.869	0.754554	0.527177
9	Shanghai	2018	1	0.538742	0.958022
10	Jiangsu	2018	1	0.670798	0.96135
11	Zhejiang	2018	1	0.61739	0.969341
12	Anhui	2018	1	0.72542	0.915055
13	Fujian	2018	0.999	0.574338	0.779279
14	Jiangxi	2018	1	0.70522	0.711345
15	Shandong	2018	1	0.616793	0.924072
16	Henan	2018	0.997	0.550253	0.809704
17	Hubei	2018	1	0.747298	0.659474
18	Hunan	2018	1	0.783406	0.651032
19	Guangdong	2018	0.999	0.574027	0.940264
20	Guangxi	2018	1	0.73596	0.588184
21	Hainan	2018	1	0.505066	0.628088
22	Chongqing	2018	1	0.470391	0.885089
23	Sichuan	2018	0.993	0.680846	0.411226
24	Guizhou	2018	0.961	0.712727	0.664539
25	Yunnan	2018	0.982	0.733757	0.539135
26	Shaanxi	2018	0.991	0.578121	0.881862
27	Gansu	2018	0.998	0.523892	0.576203
28	Qinghai	2018	0.96	0.855696	0.62078
29	Ningxia	2018	0.993	0.532681	0.650808
30	Xinjiang	2018	0.914	0.658984	0.595005
1	Beijing	2019	1.001	0.355324	0.870821
2	Tianjin	2019	0.946	0.555116	0.990769
3	Hebei	2019	0.998	0.884514	0.607578
4	Shanxi	2019	1.047	0.620261	0.600186
5	Inner Mongolia	2019	1.002	0.639566	0.527302
6	Liaoning	2019	1.001	0.847449	0.278928
7	Jilin	2019	1.026	0.554353	0.564925
8	Heilongjiang	2019	0.911	0.759951	0.513273
9	Shanghai	2019	1	0.529616	0.95703
10	Jiangsu	2019	1	0.671191	0.964141
11	Zhejiang	2019	1	0.621249	0.97617
12	Anhui	2019	1.001	0.724288	0.925185
13	Fujian	2019	1.004	0.561686	0.78814
14	Jiangxi	2019	1.024	0.708814	0.761979
15	Shandong	2019	1	0.608467	0.926771
16	Henan	2019	0.997	0.539223	0.821442
17	Hubei	2019	1.001	0.750598	0.655324
18	Hunan	2019	1.002	0.788623	0.650044
19	Guangdong	2019	1.018	0.58566	0.950803
20	Guangxi	2019	1.001	0.737002	0.587913
21	Hainan	2019	1	0.511811	0.625793
22	Chongqing	2019	1.006	0.464186	0.899003
23	Sichuan	2019	1.001	0.684259	0.400896
24	Guizhou	2019	0.97	0.703064	0.687861
25	Yunnan	2019	1.037	0.732863	0.550415
26	Shaanxi	2019	0.992	0.565319	0.965904
27	Gansu	2019	1.012	0.526869	0.599174
28	Qinghai	2019	0.972	0.884458	0.669026
29	Ningxia	2019	0.995	0.520909	0.661244
30	Xinjiang	2019	0.942	0.6694	0.603803
