# Supplementary material for: Multidimensional performance assessment, government competition and ecological welfare performance
Source: PLoS One. 2023 Aug 10;18(8):e0289837. doi: 10.1371/journal.pone.0289837 (PMC10414661; doi:10.1371/journal.pone.0289837)
Supplement: S1 Data — (ZIP) [file pone.0289837.s002.zip › 1.summary data.xlsx]

## Sheet: Sheet1
id	province		year	EWP	Economic Competition	Environmental Competition	Marketization	Industrial Structure	technological development	Economic Development
1	Beijing		2005	1.3944	0.162014	0.293434	8.2	2.34976	0.0323867	0.454437
2	Tianjin		2005	0.7156	0.128149	0.243915	7.65	0.7479	0.022995	0.357832
3	Hebei		2005	0.6598	0.195471	0.23614	6.51	0.642244	0.0265229	0.147823
4	Shanxi		2005	1.0789	0.0862577	0.225503	5.06	0.664613	0.0272732	0.12495
5	Inner Mongolia		2005	0.4713	0.162092	0.122007	5.26	0.86441	0.0811261	0.163308
6	Liaoning		2005	0.5353	0.232517	0.237785	6.97	0.802706	0.0185355	0.189832
7	Jilin		2005	0.7149	0.151862	0.0979949	5.76	0.894359	0.120179	0.13348
8	Heilongjiang		2005	0.5744	0.145504	0.184386	5.33	0.6243	0.0346228	0.144341
9	Shanghai		2005	1.0667	0.262011	0.18109	8.97	1.03773	0.0543229	0.51474
10	Jiangsu		2005	0.8045	0.54887	0.24332	8.6	0.626665	0.0105325	0.2456
11	Zhejiang		2005	1.8697	0.370214	0.257511	9.57	0.750594	0.0427019	0.277027
12	Anhui		2005	1.1162	0.131271	0.236906	6.56	0.984823	0.047006	0.0867514
13	Fujian		2005	1.045	0.223796	0.268075	7.94	0.78977	0.11893	0.186458
14	Jiangxi		2005	1.0625	0.168118	0.332225	6.26	0.736345	0.0839981	0.0944
15	Shandong		2005	1.0532	0.487971	0.212777	7.87	0.557433	0.0502562	0.200965
16	Henan		2005	1.0634	0.192154	0.213831	6.58	0.576929	0.0410317	0.113465
17	Hubei		2005	0.7007	0.169045	0.211076	6.42	0.935228	0.187151	0.11431
18	Hunan		2005	1.0432	0.171441	0.206356	6.25	1.01686	0.0847774	0.10426
19	Guangdong		2005	1.0275	0.491029	0.18064	9.04	0.84642	0.0612266	0.24435
20	Guangxi		2005	1.0194	0.100518	0.169133	5.4	1.09392	0.156708	0.0878773
21	Hainan		2005	1.2553	0.0533083	0.179954	5.36	1.69832	1.74069	0.10871
22	Chongqing		2005	0.7957	0.0990371	0.189398	6.64	1.07057	0.214472	0.10982
23	Sichuan		2005	0.8737	0.171861	0.183803	6.63	0.924854	0.256095	0.0906
24	Guizhou		2005	1.1603	0.110318	0.223684	4.61	0.947812	0.472066	0.0505196
25	Yunnan		2005	1.1134	0.109397	0.301059	4.88	0.95642	0.537096	0.07835
26	Shaanxi		2005	1.023	0.120484	0.14824	4.37	0.751974	0.303123	0.09899
27	Gansu		2005	1.0087	0.132114	0.171019	4.32	0.938943	1.09211	0.0747653
28	Qinghai		2005	0.4627	0.196281	0.0755816	3.09	0.806357	2.84144	0.100447
29	Ningxia		2005	0.2364	0.117335	0.211143	4.47	0.898873	3.69098	0.102388
30	Xinjiang		2005	1.0071	0.117544	0.105414	4.86	0.797921	0.552993	0.13108
1	Beijing		2006	1.4587	0.177957	0.357598	8.54	2.54665	0.0143598	0.50467
2	Tianjin		2006	1.0053	0.141196	0.265763	8.28	0.704351	0.0258451	0.41163
3	Hebei		2006	0.6773	0.203795	0.220077	6.84	0.644143	0.011597	0.16962
4	Shanxi		2006	1.0769	0.0786595	0.243367	5.56	0.628542	0.0298774	0.14123
5	Inner Mongolia		2006	0.438	0.171374	0.206198	5.89	0.779578	0.0318431	0.20053
6	Liaoning		2006	0.5467	0.29355	0.27912	7.56	0.74961	0.0186748	0.21788
7	Jilin		2006	0.6851	0.157891	0.111902	6.2	0.880843	0.0426421	0.1572
8	Heilongjiang		2006	0.5792	0.152513	0.132557	5.61	0.619854	0.0340433	0.16195
9	Shanghai		2006	1.0691	0.249378	0.206343	9.63	1.04292	0.0185618	0.57695
10	Jiangsu		2006	0.7509	0.624999	0.260412	9.39	0.64071	0.0125131	0.28814
11	Zhejiang		2006	1.8635	0.375676	0.261899	10.37	0.741265	0.0165239	0.31874
12	Anhui		2006	1.1067	0.159159	0.246619	7.15	0.933466	0.0512245	0.10055
13	Fujian		2006	1.0296	0.240928	0.243044	8.42	0.794578	0.0507513	0.21471
14	Jiangxi		2006	1.0299	0.176605	0.323283	6.64	0.673772	0.0881853	0.10798
15	Shandong		2006	1.0368	0.492301	0.245494	8.24	0.563654	0.0187254	0.23794
16	Henan		2006	1.0459	0.220167	0.234308	7.11	0.553406	0.0415084	0.13313
17	Hubei		2006	0.751	0.179506	0.202695	6.85	0.914044	0.0799675	0.13296
18	Hunan		2006	1.0417	0.180385	0.206186	6.74	0.978824	0.0660921	0.1195
19	Guangdong		2006	1.0255	0.528507	0.218072	9.72	0.833508	0.0238538	0.28332
20	Guangxi		2006	1.0341	0.103458	0.22591	5.17	1.02071	0.124416	0.10296
21	Hainan		2006	1.2328	0.0497615	0.176071	5.66	1.46081	0.765262	0.12654
22	Chongqing		2006	1.0017	0.101667	0.194861	7.26	1.04252	0.190007	0.12316
23	Sichuan		2006	1.0052	0.175912	0.222164	6.95	0.865424	0.122567	0.10546
24	Guizhou		2006	1.1725	0.101271	0.25309	4.94	0.925845	0.406831	0.05787
25	Yunnan		2006	1.0992	0.110891	0.262563	5.57	0.901734	0.218137	0.0897
26	Shaanxi		2006	1.0412	0.127987	0.249645	4.71	0.653456	0.232384	0.12138
27	Gansu		2006	1.0097	0.143733	0.748061	4.58	0.862892	0.435007	0.08757
28	Qinghai		2006	0.4736	0.199194	0.0873495	3.29	0.727081	1.92035	0.11762
29	Ningxia		2006	0.2462	0.105992	0.197253	5.1	0.804362	1.32312	0.118467
30	Xinjiang		2006	0.4974	0.126854	0.0850223	4.87	0.725115	0.464069	0.15
1	Beijing		2007	1.5014	0.164927	0.408429	9.02	2.68696	0.00650058	0.58204
2	Tianjin		2007	0.7704	0.147469	0.273623	8.59	0.70792	0.0166827	0.46122
3	Hebei		2007	0.6614	0.205668	0.267527	6.94	0.643898	0.00530597	0.19877
4	Shanxi		2007	1.0726	0.103741	0.278198	5.91	0.588932	0.0170123	0.16945
5	Inner Mongolia		2007	0.4504	0.168256	0.211613	5.91	0.689307	0.012226	0.25393
6	Liaoning		2007	0.5247	0.333527	0.252399	7.97	0.689718	0.0100615	0.25729
7	Jilin		2007	0.6561	0.15681	0.141634	6.55	0.818211	0.0172725	0.19383
8	Heilongjiang		2007	0.5938	0.164187	0.16117	5.76	0.664047	0.0197297	0.18478
9	Shanghai		2007	1.0691	0.227786	0.222833	10.27	1.12855	0.00909316	0.66367
10	Jiangsu		2007	0.7518	0.651885	0.27307	10.14	0.672323	0.00612949	0.33928
11	Zhejiang		2007	1.8787	0.343828	0.278599	10.92	0.753412	0.00655603	0.37411
12	Anhui		2007	1.099	0.202269	0.272936	7.48	0.874057	0.0304052	0.12045
13	Fujian		2007	1.0346	0.241421	0.285862	8.59	0.812763	0.0190246	0.25908
14	Jiangxi		2007	1.0515	0.173285	0.33601	7.1	0.617251	0.0508875	0.12633
15	Shandong		2007	1.0149	0.450865	0.253743	8.47	0.587434	0.00901621	0.27807
16	Henan		2007	1.064	0.251323	0.250055	7.38	0.544738	0.0237862	0.16012
17	Hubei		2007	0.7972	0.177948	0.223605	7.05	0.979661	0.0295916	0.16206
18	Hunan		2007	1.0417	0.188141	0.216271	6.86	0.933766	0.04379	0.14492
19	Guangdong		2007	1.0174	0.49904	0.253434	10.1	0.84382	0.00944079	0.33151
20	Guangxi		2007	1.0168	0.120721	0.286579	5.9	0.943805	0.0758902	0.12555
21	Hainan		2007	1.2073	0.0804336	0.212489	6.36	1.36702	0.351308	0.14555
22	Chongqing		2007	0.7778	0.101471	0.237219	7.4	0.923852	0.116552	0.1466
23	Sichuan		2007	1.0045	0.172324	0.231561	7.3	0.825631	0.0519182	0.12893
24	Guizhou		2007	1.194	0.104518	0.279161	5.4	0.999112	0.235008	0.06915
25	Yunnan		2007	1.0826	0.110705	0.31282	5.82	0.903368	0.128419	0.1054
26	Shaanxi		2007	1.0235	0.132953	0.195936	4.82	0.643805	0.135366	0.14607
27	Gansu		2007	1.0006	0.136068	0.290691	4.82	0.810673	0.310039	0.10346
28	Qinghai		2007	0.483	0.193346	0.104157	3.54	0.676002	1.18521	0.14257
29	Ningxia		2007	0.2459	0.0996559	0.220064	5.44	0.751383	1.10187	0.14649
30	Xinjiang		2007	0.4837	0.110201	0.105402	5.04	0.756815	0.301187	0.16999
1	Beijing		2008	1.5635	0.144232	0.428365	7.23	2.85245	0.00178587	0.63029
2	Tianjin		2008	1.0141	0.169693	0.285796	6.53	0.630904	0.107486	0.55473
3	Hebei		2008	0.692	0.219117	0.278416	5.58	0.612548	0.00176368	0.23239
4	Shanxi		2008	1.0833	0.0927078	0.286427	4.37	0.555698	0.124239	0.20398
5	Inner Mongolia		2008	0.4156	0.169546	0.289984	4.79	0.604957	0.00392293	0.32214
6	Liaoning		2008	0.5342	0.353207	0.285381	6.42	0.618662	0.0749522	0.31259
7	Jilin		2008	0.6228	0.16335	0.121973	5.81	0.797072	0.00838144	0.23514
8	Heilongjiang		2008	0.5708	0.163758	0.15044	4.92	0.653932	0.124944	0.21727
9	Shanghai		2008	1.0662	0.222702	0.249583	8.01	1.17872	0.00484866	0.73124
10	Jiangsu		2008	0.7404	0.617402	0.286076	7.8	0.693047	0.0405633	0.39622
11	Zhejiang		2008	1.8317	0.290107	0.28762	7.81	0.760874	0.00369339	0.42214
12	Anhui		2008	1.0975	0.203137	0.288617	6	0.802141	0.172744	0.14485
13	Fujian		2008	1.0299	0.24093	0.293089	6.67	0.78467	0.011798	0.30123
14	Jiangxi		2008	1.0574	0.185547	0.353558	5.5	0.587157	0.281553	0.14781
15	Shandong		2008	1.0039	0.361782	0.277493	6.98	0.585647	0.00542652	0.33083
16	Henan		2008	1.0535	0.265595	0.290142	5.99	0.503064	0.127377	0.19593
17	Hubei		2008	0.7449	0.185574	0.274131	5.49	0.924079	0.0166468	0.1986
18	Hunan		2008	1.0397	0.201767	0.236431	5.36	0.854671	0.228702	0.17521
19	Guangdong		2008	1.0161	0.455461	0.255021	7.51	0.832684	0.00426315	0.37589
20	Guangxi		2008	1.0232	0.130592	0.294264	5.67	0.882215	0.396465	0.14966
21	Hainan		2008	1.2052	0.0897569	0.262343	4.31	1.3518	0.0994505	0.17175
22	Chongqing		2008	0.7606	0.12197	0.235567	5.96	0.8581	0.614359	0.18025
23	Sichuan		2008	1.0072	0.22886	0.259164	5.85	0.751282	0.0158961	0.15378
24	Guizhou		2008	1.1945	0.115563	0.278786	4.47	0.977376	1.41979	0.08824
25	Yunnan		2008	1.0647	0.117722	0.314348	4.54	0.909012	0.0363608	0.12587
26	Shaanxi		2008	1.0448	0.145247	0.264471	4.36	0.587057	0.858332	0.18246
27	Gansu		2008	0.7186	0.142424	0.276912	3.86	0.843859	0.0855938	0.1211
28	Qinghai		2008	0.4829	0.195355	0.0949447	2.94	0.61683	7.79308	0.17389
29	Ningxia		2008	0.2526	0.118109	0.219119	4.26	0.683487	0.263348	0.17892
30	Xinjiang		2008	0.4197	0.117015	0.117769	3.59	0.683157	1.93081	0.19893
1	Beijing		2009	1.5734	0.147312	0.421331	7.34	3.21451	0.00119723	0.70452
2	Tianjin		2009	1.0109	0.206557	0.289782	6.55	0.853886	0.00316279	0.62574
3	Hebei		2009	0.7129	0.242022	0.287157	5.72	0.67728	0.00112907	0.24581
4	Shanxi		2009	1.0818	0.0970316	0.309993	4.23	0.72285	0.00378348	0.21522
5	Inner Mongolia		2009	0.4156	0.179939	0.311693	4.82	0.722849	0.00206874	0.40282
6	Liaoning		2009	0.5377	0.403626	0.302748	6.61	0.74513	0.00228759	0.35239
7	Jilin		2009	0.6024	0.176317	0.149458	5.87	0.778182	0.00305135	0.26595
8	Heilongjiang		2009	0.5581	0.17552	0.16299	4.95	0.830382	0.00452312	0.22447
9	Shanghai		2009	1.0648	0.233159	0.276057	8.33	1.48803	0.00165089	0.78989
10	Jiangsu		2009	0.777	0.620012	0.289461	8.17	0.734073	0.00124125	0.44744
11	Zhejiang		2009	1.8602	0.282514	0.301928	8.06	0.832917	0.00126662	0.44641
12	Anhui		2009	1.0895	0.22333	0.29871	6.1	0.746582	0.00508506	0.164077
13	Fujian		2009	1.0295	0.176721	0.287356	6.77	0.840672	0.00313896	0.3384
14	Jiangxi		2009	1.0596	0.209283	0.361408	5.53	0.672816	0.0105889	0.17335
15	Shandong		2009	1.0038	0.355565	0.295571	7.04	0.622595	0.00139601	0.35894
16	Henan		2009	1.0397	0.295749	0.296011	6.09	0.51777	0.00698649	0.20597
17	Hubei		2009	0.7327	0.211201	0.286457	5.66	0.849131	0.00492859	0.22677
18	Hunan		2009	1.0393	0.226691	0.247419	5.34	0.949996	0.0178036	0.20428
19	Guangdong		2009	1.016	0.47325	0.27365	7.62	0.929602	0.00161058	0.41166
20	Guangxi		2009	1.0147	0.141239	0.296811	5.64	0.863255	0.0416256	0.16045
21	Hainan		2009	1.196	0.0976445	0.287057	4.23	1.68818	0.053657	0.19254
22	Chongqing		2009	0.736	0.148672	0.255844	6.02	0.717485	0.0669157	0.2292
23	Sichuan		2009	1.0037	0.272664	0.294156	5.86	0.774568	0.00754137	0.17339
24	Guizhou		2009	1.1592	0.12826	0.286737	4.39	1.2771	0.151403	0.10309
25	Yunnan		2009	1.058	0.140031	0.321524	4.52	0.97564	0.0189651	0.13539
26	Shaanxi		2009	1.0543	0.155179	0.262639	4.28	0.742075	0.0697545	0.21688
27	Gansu		2009	1.0152	0.177138	0.284822	3.81	0.892636	0.0484892	0.12872
28	Qinghai		2009	0.5092	0.218074	0.0966546	2.79	0.692715	0.409001	0.19454
29	Ningxia		2009	0.2569	0.140328	0.234814	4.36	0.85116	0.155685	0.21777
30	Xinjiang		2009	0.4103	0.140413	0.115799	3.55	0.822828	0.0979647	0.19942
1	Beijing		2010	1.5223	0.133507	0.424199	7.66	3.12859	0.0111042	0.73856
2	Tianjin		2010	1.0146	0.212127	0.308776	6.98	0.875713	0.000539869	0.72994
3	Hebei		2010	0.7258	0.231618	0.329229	5.07	0.665295	0.00836118	0.28668
4	Shanxi		2010	1.0443	0.100942	0.31934	4.6	0.651964	0.000584728	0.26283
5	Inner Mongolia		2010	0.3351	0.170188	0.305212	4.56	0.660996	0.0167221	0.47347
6	Liaoning		2010	0.4944	0.453635	0.313172	6.36	0.686528	0.000342413	0.42355
7	Jilin		2010	0.5663	0.171553	0.204406	5.49	0.690392	0.0241048	0.31599
8	Heilongjiang		2010	0.4651	0.181903	0.182913	4.84	0.742027	0.000841965	0.27076
9	Shanghai		2010	1.0634	0.194961	0.279276	8.74	1.3623	0.0150315	0.76074
10	Jiangsu		2010	0.632	0.596702	0.297401	8.58	0.787511	0.000251053	0.5284
11	Zhejiang		2010	1.0016	0.264399	0.300905	8.23	0.843746	0.0123424	0.51711
12	Anhui		2010	0.7568	0.222454	0.302207	6.18	0.651535	0.000824478	0.20888
13	Fujian		2010	0.8287	0.166097	0.292534	6.63	0.777715	0.0251759	0.40025
14	Jiangxi		2010	1.0503	0.20914	0.368597	5.66	0.609306	0.00157545	0.21253
15	Shandong		2010	0.7204	0.350652	0.300275	6.87	0.675337	0.010506	0.41106
16	Henan		2010	1.0424	0.295646	0.28133	6.19	0.499599	0.000789872	0.24446
17	Hubei		2010	0.6543	0.208102	0.294046	5.59	0.779346	0.0288058	0.27906
18	Hunan		2010	1.0482	0.219615	0.27272	5.49	0.867371	0.00147089	0.24719
19	Guangdong		2010	0.7012	0.417217	0.273165	7.73	0.899934	0.0082281	0.44736
20	Guangxi		2010	1.006	0.141658	0.303648	5.11	0.749856	0.0025246	0.20219
21	Hainan		2010	1.2139	0.0764762	0.264023	4.59	1.67018	0.20418	0.23831
22	Chongqing		2010	0.786	0.129538	0.274015	6.14	0.660932	0.00394545	0.27596
23	Sichuan		2010	1.0037	0.273325	0.29556	5.8	0.695374	0.030609	0.21182
24	Guizhou		2010	1.128	0.119766	0.326209	3.55	1.20944	0.00794844	0.13119
25	Yunnan		2010	1.0358	0.134746	0.336407	5.01	0.89726	0.0690334	0.15752
26	Shaanxi		2010	1.0691	0.148871	0.301078	3.95	0.677353	0.00450833	0.27133
27	Gansu		2010	0.6666	0.169632	0.28034	3.43	0.774067	0.159403	0.16113
28	Qinghai		2010	0.4919	0.27489	0.11754	2.53	0.632368	0.04777	0.24115
29	Ningxia		2010	0.2432	0.128519	0.283968	3.92	0.848462	0.412701	0.2686
30	Xinjiang		2010	0.3211	0.137269	0.151737	2.87	0.681554	0.0171072	0.25034
1	Beijing		2011	1.5044	0.12705	0.435766	7.83	3.29467	0.00252339	0.81658
2	Tianjin		2011	1.0083	0.221637	0.307016	7.29	0.880391	0.00553626	0.85213
3	Hebei		2011	0.6992	0.229704	0.365316	5.3	0.646245	0.00186737	0.33969
4	Shanxi		2011	1.0178	0.117447	0.324666	4.7	0.596943	0.00575837	0.31357
5	Inner Mongolia		2011	0.32	0.178474	0.32604	4.68	0.624046	0.00365672	0.57974
6	Liaoning		2011	0.458	0.458283	0.331354	6.44	0.671402	0.00302114	0.5076
7	Jilin		2011	0.5126	0.143506	0.218079	5.64	0.655782	0.00523804	0.3846
8	Heilongjiang		2011	0.4434	0.176173	0.18062	5.02	0.718734	0.0066158	0.32819
9	Shanghai		2011	1.0499	0.200232	0.275065	8.83	1.40553	0.00309132	0.8256
10	Jiangsu		2011	0.5854	0.618925	0.305857	9.18	0.826964	0.00274525	0.6229
11	Zhejiang		2011	0.8151	0.265653	0.309624	8.38	0.856523	0.00199419	0.59249
12	Anhui		2011	1.0006	0.23317	0.323351	6.53	0.598835	0.0149177	0.25659
13	Fujian		2011	1.0063	0.169486	0.301025	6.84	0.758473	0.00466738	0.47377
14	Jiangxi		2011	1.0555	0.205916	0.386757	5.87	0.613594	0.0273772	0.2615
15	Shandong		2011	0.6799	0.365135	0.304969	7.02	0.723271	0.00202174	0.47335
16	Henan		2011	1.026	0.328687	0.29588	6.34	0.518032	0.0144532	0.28661
17	Hubei		2011	0.6385	0.201809	0.304134	5.83	0.738291	0.00547619	0.34197
18	Hunan		2011	1.0406	0.225529	0.283893	5.74	0.805335	0.0249299	0.2988
19	Guangdong		2011	0.727	0.415276	0.28774	7.91	0.911156	0.00224261	0.50807
20	Guangxi		2011	1.0134	0.146576	0.339138	5.3	0.704512	0.0471791	0.25326
21	Hainan		2011	1.1465	0.083108	0.288603	4.71	1.60802	0.0586682	0.28898
22	Chongqing		2011	0.7672	0.157614	0.286664	6.28	0.653759	0.082697	0.345
23	Sichuan		2011	1.0231	0.284893	0.316165	5.86	0.635956	0.00899904	0.26133
24	Guizhou		2011	1.1149	0.120672	0.336379	3.63	1.26749	0.104384	0.16413
25	Yunnan		2011	1.0221	0.138889	0.331878	5.18	0.979227	0.0229953	0.19265
26	Shaanxi		2011	1.0557	0.140287	0.332571	4.37	0.628037	0.0516676	0.33464
27	Gansu		2011	0.6473	0.163814	0.288736	3.48	0.825875	0.0538486	0.19595
28	Qinghai		2011	0.4575	0.258655	0.149391	2.54	0.553929	0.431749	0.29522
29	Ningxia		2011	0.2384	0.110075	0.268881	3.99	0.816096	0.147711	0.33043
30	Xinjiang		2011	0.3218	0.134029	0.165308	2.95	0.695967	0.101771	0.30087
1	Beijing		2012	1.4981	0.140971	0.470097	8.31	3.36758	0.00338378	0.87475
2	Tianjin		2012	1.0101	0.249633	0.317148	8.87	0.909157	0.00819536	0.93173
3	Hebei		2012	0.7085	0.24265	0.386393	5.58	0.670171	0.00245908	0.36584
4	Shanxi		2012	1.018	0.120384	0.332508	4.89	0.695671	0.0108224	0.33628
5	Inner Mongolia		2012	0.3145	0.17789	0.335574	5.34	0.639721	0.00456029	0.63886
6	Liaoning		2012	0.4492	0.512333	0.350576	6.65	0.715024	0.00771338	0.56649
7	Jilin		2012	0.5013	0.139857	0.240195	6.15	0.650856	0.00667882	0.43415
8	Heilongjiang		2012	0.4249	0.187484	0.180593	6.01	0.917633	0.0177737	0.35711
9	Shanghai		2012	1.0552	0.225987	0.306189	8.67	1.55309	0.00446642	0.85373
10	Jiangsu		2012	0.5723	0.678178	0.308193	9.95	0.86712	0.00611322	0.68347
11	Zhejiang		2012	0.8217	0.288064	0.310666	9.33	0.905569	0.00296233	0.63374
12	Anhui		2012	0.7831	0.263523	0.323953	6.36	0.598466	0.0233732	0.28792
13	Fujian		2012	1.0032	0.17796	0.316875	7.27	0.75944	0.0118933	0.52763
14	Jiangxi		2012	1.0578	0.208077	0.410102	5.74	0.646165	0.038408	0.288
15	Shandong		2012	0.6753	0.37778	0.311069	7.41	0.776967	0.00612038	0.51768
16	Henan		2012	1.021	0.359658	0.305267	6.48	0.549272	0.0224032	0.31499
17	Hubei		2012	0.642	0.218471	0.322674	6.32	0.733361	0.0145004	0.38572
18	Hunan		2012	1.0462	0.24446	0.2694	5.73	0.822697	0.0372177	0.3348
19	Guangdong		2012	0.735	0.438826	0.288979	8.37	0.957356	0.00558212	0.54095
20	Guangxi		2012	1.0066	0.138921	0.340208	6.19	0.738752	0.0699396	0.27952
21	Hainan		2012	1.1304	0.083414	0.262725	5.44	1.66511	0.121206	0.32377
22	Chongqing		2012	0.8079	0.131435	0.296883	6.89	0.75218	0.0970639	0.38914
23	Sichuan		2012	1.0284	0.29158	0.312217	6.1	0.668298	0.0147838	0.29608
24	Guizhou		2012	1.0788	0.115623	0.36111	4.36	1.22603	0.207995	0.1971
25	Yunnan		2012	1.0207	0.149817	0.356926	4.49	0.958481	0.0300287	0.22195
26	Shaanxi		2012	1.0665	0.159606	0.35237	5.18	0.620477	0.115876	0.38564
27	Gansu		2012	0.6611	0.165198	0.318028	3.38	0.872896	0.0612049	0.21978
28	Qinghai		2012	0.4757	0.252871	0.173178	2.64	0.571518	0.807942	0.33181
29	Ningxia		2012	0.2468	0.114306	0.299967	4.37	0.84746	0.159369	0.36394
30	Xinjiang		2012	0.3023	0.130582	0.16923	2.94	0.776428	0.175248	0.33796
1	Beijing		2013	1.4754	0.140628	0.496153	8.7	3.44334	0.0165352	0.94648
2	Tianjin		2013	1.0109	0.263352	0.317173	9.3	0.948926	0.00154134	1.00105
3	Hebei		2013	0.718	0.243868	0.446505	5.77	0.680045	0.0126717	0.38909
4	Shanxi		2013	1.0175	0.123334	0.329992	5.08	0.74135	0.00211129	0.34984
5	Inner Mongolia		2013	0.314	0.181404	0.362612	5.33	0.676866	0.0279047	0.67836
6	Liaoning		2013	0.4427	0.51863	0.372802	6.7	0.734895	0.00101385	0.61996
7	Jilin		2013	0.4859	0.133271	0.289188	6.23	0.672752	0.0404978	0.47428
8	Heilongjiang		2013	0.4333	0.189057	0.186366	6.2	1.00502	0.00203599	0.37697
9	Shanghai		2013	1.0606	0.237848	0.319181	8.89	1.67482	0.0285272	0.90993
10	Jiangsu		2013	0.5483	0.614448	0.323181	9.88	0.908146	0.000620718	0.75354
11	Zhejiang		2013	0.8091	0.292407	0.321762	9.44	0.939857	0.0188566	0.68805
12	Anhui		2013	0.7896	0.28331	0.336492	6.61	0.604272	0.00229545	0.32001
13	Fujian		2013	1.0033	0.179977	0.320937	7.44	0.751905	0.0366806	0.58145
14	Jiangxi		2013	1.0549	0.209907	0.427705	5.9	0.655766	0.0057952	0.3193
15	Shandong		2013	0.669	0.392986	0.321051	7.55	0.821196	0.0149704	0.56885
16	Henan		2013	1.0297	0.360507	0.32117	6.67	0.57791	0.00350902	0.34211
17	Hubei		2013	0.6743	0.231039	0.349987	6.71	0.772191	0.0348704	0.42826
18	Hunan		2013	1.0545	0.260449	0.274539	5.87	0.858278	0.00706898	0.36943
19	Guangdong		2013	0.7319	0.435503	0.303438	8.69	1.00889	0.0130715	0.58833
20	Guangxi		2013	1.006	0.133142	0.351718	6.34	0.753513	0.0155482	0.30741
21	Hainan		2013	1.1092	0.0793243	0.278076	5.67	1.74305	0.314726	0.35663
22	Chongqing		2013	0.8064	0.137985	0.302271	7.17	0.819333	0.0143117	0.43223
23	Sichuan		2013	1.0246	0.287003	0.319317	6.26	0.681649	0.0454443	0.32617
24	Guizhou		2013	1.0687	0.111809	0.354147	4.52	1.15117	0.0313039	0.23151
25	Yunnan		2013	1.0109	0.149984	0.390522	4.57	0.993898	0.111339	0.25322
26	Shaanxi		2013	1.0673	0.170913	0.381043	5.71	0.629235	0.021357	0.43117
27	Gansu		2013	0.6235	0.160182	0.335065	3.63	0.910161	0.237309	0.24539
28	Qinghai		2013	0.42	0.21715	0.174303	2.84	0.572236	0.20974	0.36875
29	Ningxia		2013	0.2383	0.100682	0.335792	4.5	0.851505	0.673448	0.39613
30	Xinjiang		2013	0.2797	0.120381	0.171366	2.98	0.83006	0.0524974	0.37553
1	Beijing		2014	1.5098	0.13986	0.511678	9.08	3.65848	0.0163196	0.99995
2	Tianjin		2014	1.0122	0.283686	0.32386	9.17	1.00819	0.00162524	1.05231
3	Hebei		2014	0.6858	0.241481	0.511877	6.19	0.730097	0.018105	0.39984
4	Shanxi		2014	1.0136	0.118955	0.335536	5.27	0.902252	0.00241743	0.3507
5	Inner Mongolia		2014	0.3156	0.176747	0.392612	5.1	0.770034	0.0500557	0.71046
6	Liaoning		2014	0.4382	0.469877	0.391722	7	0.831178	0.0010857	0.65201
7	Jilin		2014	0.4786	0.136878	0.301415	6.42	0.685168	0.092734	0.5016
8	Heilongjiang		2014	0.4328	0.177765	0.194198	6.22	1.24154	0.00271886	0.39226
9	Shanghai		2014	1.0754	0.242996	0.338305	9.77	1.87026	0.0739695	0.9737
10	Jiangsu		2014	0.5406	0.546537	0.33013	9.63	0.991735	0.000711802	0.81874
11	Zhejiang		2014	0.7985	0.316403	0.326851	9.78	1.00238	0.0587143	0.73002
12	Anhui		2014	0.8166	0.296118	0.339608	7.46	0.666086	0.0027076	0.34425
13	Fujian		2014	0.7771	0.184568	0.322472	8.07	0.761113	0.144822	0.63472
14	Jiangxi		2014	1.0348	0.217368	0.442659	6.79	0.701143	0.0045499	0.34674
15	Shandong		2014	0.6475	0.401928	0.330207	7.93	0.897597	0.0795361	0.60879
16	Henan		2014	1.0503	0.381303	0.337098	7	0.727507	0.00265039	0.37072
17	Hubei		2014	0.6779	0.242658	0.379915	7.28	0.883098	0.184264	0.47145
18	Hunan		2014	1.06	0.273941	0.28043	6.79	0.913832	0.00425782	0.40271
19	Guangdong		2014	1.0013	0.455807	0.31274	9.35	1.0574	0.0622191	0.63469
20	Guangxi		2014	1.0064	0.138125	0.348519	6.51	0.810174	0.00851343	0.3309
21	Hainan		2014	1.1091	0.0742096	0.264581	5.94	2.07225	1.22357	0.38924
22	Chongqing		2014	0.7681	0.135512	0.308671	7.78	1.02197	0.0123421	0.4785
23	Sichuan		2014	1.0171	0.284263	0.330813	6.62	0.790924	0.179569	0.35128
24	Guizhou		2014	1.0388	0.114869	0.368058	4.85	1.07027	0.025586	0.26437
25	Yunnan		2014	1.0142	0.155504	0.414029	4.94	1.04939	0.401419	0.27264
26	Shaanxi		2014	1.0534	0.176824	0.396462	6.36	0.683679	0.0162211	0.46929
27	Gansu		2014	0.618	0.161266	0.354809	4.04	1.02842	0.878049	0.26433
28	Qinghai		2014	0.4126	0.211053	0.194651	2.53	0.691139	0.158532	0.39671
29	Ningxia		2014	0.231	0.0983287	0.349902	5.26	0.890124	2.15926	0.41834
30	Xinjiang		2014	0.2795	0.116103	0.18077	3.49	0.958708	0.0379707	0.40648
1	Beijing		2015	1.505	0.183853	0.501285	9.3	4.03548	0.0187798	1.06497
2	Tianjin		2015	1.0041	0.296071	0.326272	9.19	1.11954	0.00251902	1.0796
3	Hebei		2015	0.7314	0.246046	0.452767	5.95	0.832689	0.0177749	0.40255
4	Shanxi		2015	1.0281	0.136926	0.326487	5.4	1.30703	0.00447813	0.349187
5	Inner Mongolia		2015	0.3181	0.144879	0.399023	5.34	0.80145	0.038658	0.711005
6	Liaoning		2015	0.4279	0.182075	0.411684	7.24	1.01542	0.00296452	0.653544
7	Jilin		2015	0.4997	0.147553	0.338652	6.4	0.779527	0.0639481	0.51086
8	Heilongjiang		2015	0.4266	0.214493	0.207209	6.53	1.59482	0.007888	0.394616
9	Shanghai		2015	1.0717	0.232433	0.342855	9.85	2.13023	0.0431796	1.03796
10	Jiangsu		2015	0.5229	0.484441	0.335677	9.76	1.06371	0.00222059	0.87995
11	Zhejiang		2015	0.7852	0.326882	0.329257	10.11	1.0827	0.0281539	0.776437
12	Anhui		2015	0.8124	0.31475	0.34774	7.26	0.785809	0.0104287	0.359966
13	Fujian		2015	0.7605	0.200803	0.309521	7.98	0.82641	0.0681552	0.679655
14	Jiangxi		2015	1.0227	0.226249	0.456499	6.53	0.777409	0.0192702	0.36724
15	Shandong		2015	0.6272	0.414288	0.327544	7.89	0.96783	0.0395816	0.641683
16	Henan		2015	1.0472	0.394071	0.352571	7.03	0.830213	0.0117853	0.391226
17	Hubei		2015	0.686	0.261287	0.392226	7.3	0.943217	0.0994965	0.506539
18	Hunan		2015	1.0645	0.301253	0.287924	6.56	0.996015	0.019821	0.427539
19	Guangdong		2015	0.7531	0.456009	0.32213	9.35	1.13001	0.0359052	0.67503
20	Guangxi		2015	1.0045	0.161738	0.353911	6.54	0.84485	0.033467	0.3519
21	Hainan		2015	1.0823	0.0742017	0.282346	6.22	2.25186	0.829824	0.40818
22	Chongqing		2015	0.7839	0.133206	0.31187	7.82	1.0606	0.0476571	0.52321
23	Sichuan		2015	1.0148	0.278111	0.341155	6.54	0.990915	0.130817	0.36775
24	Guizhou		2015	1.0404	0.120009	0.374682	4.57	1.13653	0.06628	0.298472
25	Yunnan		2015	1.0022	0.160655	0.439929	4.86	1.135	0.2769	0.28806
26	Shaanxi		2015	1.0332	0.179332	0.417274	6.33	0.808412	0.0548972	0.47626
27	Gansu		2015	0.5997	0.171233	0.373508	4.42	1.33939	0.670941	0.261653
28	Qinghai		2015	0.3884	0.226548	0.195638	2.78	0.828959	0.316551	0.41252
29	Ningxia		2015	0.228	0.10445	0.331822	4.91	0.93825	1.49697	0.43805
30	Xinjiang		2015	0.2675	0.131162	0.191217	3	1.1593	0.0987549	0.40036
1	Beijing		2016	1.4987	0.185775	0.528963	9.61	4.16526	0.00136974	1.18198
2	Tianjin		2016	0.5466	0.175497	0.330253	9.38	1.33316	0.000983484	1.15053
3	Hebei		2016	0.6531	0.259627	0.477646	6.04	0.873092	0.00145898	0.43062
4	Shanxi		2016	1.0246	0.132261	0.325415	5.57	1.43898	0.00111874	0.35532
5	Inner Mongolia		2016	0.3156	0.156648	0.421674	5.43	0.927919	0.00334839	0.72064
6	Liaoning		2016	0.4066	0.103139	0.43593	7.57	1.33239	0.000722797	0.50791
7	Jilin		2016	0.4989	0.160709	0.382082	6.52	0.895557	0.00704415	0.53868
8	Heilongjiang		2016	0.3981	0.228592	0.212762	6.8	1.88946	0.00141556	0.40432
9	Shanghai		2016	1.0888	0.242122	0.348888	10.22	2.33907	0.00581504	1.16562
10	Jiangsu		2016	0.4934	0.496743	0.33895	9.58	1.11762	0.000345789	0.96887
11	Zhejiang		2016	0.7354	0.339062	0.333795	10.46	1.13668	0.00997389	0.84916
12	Anhui		2016	0.761	0.326462	0.350858	7.46	0.84746	0.00145774	0.39561
13	Fujian		2016	0.7078	0.209775	0.311345	8.2	0.876568	0.0168535	0.74707
14	Jiangxi		2016	1.0108	0.241646	0.476639	6.69	0.879426	0.00285799	0.404
15	Shandong		2016	0.5956	0.43134	0.330615	8.04	1.01302	0.011009	0.68733
16	Henan		2016	1.0703	0.419316	0.365887	7.19	0.877252	0.00204117	0.42575
17	Hubei		2016	0.6649	0.28076	0.422875	7.59	0.979343	0.0285786	0.55665
18	Hunan		2016	1.071	0.322129	0.29082	6.76	1.09674	0.00347877	0.46382
19	Guangdong		2016	0.7253	0.408812	0.330562	9.65	1.1977	0.0122639	0.74016
20	Guangxi		2016	1.0052	0.163211	0.360671	6.72	0.875934	0.00656198	0.38027
21	Hainan		2016	1.0915	0.0851938	0.284559	6.52	2.42718	0.315082	0.44347
22	Chongqing		2016	0.7912	0.125919	0.318954	8.13	1.08096	0.0082207	0.58502
23	Sichuan		2016	1.0305	0.266793	0.348852	6.66	1.15669	0.0523924	0.40003
24	Guizhou		2016	1.1111	0.137381	0.380671	4.65	1.12667	0.017217	0.33246
25	Yunnan		2016	0.7275	0.150159	0.473148	4.89	1.21317	0.118925	0.31093
26	Shaanxi		2016	1.0027	0.200007	0.441836	6.69	0.865584	0.0126023	0.51015
27	Gansu		2016	0.494	0.173426	0.401521	4.97	1.47141	0.28808	0.27643
28	Qinghai		2016	0.3695	0.260684	0.219666	2.93	0.88107	0.108385	0.43531
29	Ningxia		2016	0.2399	0.11422	0.345008	5.05	0.966482	0.526641	0.47194
30	Xinjiang		2016	0.25	0.14042	0.197267	2.95	1.19378	0.0286403	0.40564
1	Beijing		2017	1.4863	0.302832	0.538149	10.2896	4.23668	0.00337677	1.28994
2	Tianjin		2017	1	0.176491	0.33248	10.3741	1.42049	0.000116447	1.18944
3	Hebei		2017	1.0526	0.265092	0.503364	7.12852	0.949131	0.00304295	0.45387
4	Shanxi		2017	1.0324	0.0798405	0.326336	5.84	1.18461	0.000209294	0.4206
5	Inner Mongolia		2017	0.3121	0.158241	0.44427	5.16556	1.25737	0.00704576	0.63764
6	Liaoning		2017	0.416	0.124444	0.46939	7.58741	1.33776	0.000165319	0.535267
7	Jilin		2017	0.4753	0.167215	0.421959	7.06556	0.978874	0.00881995	0.54838
8	Heilongjiang		2017	0.3855	0.228789	0.218339	7.03111	2.18609	0.000271023	0.41916
9	Shanghai		2017	1.1923	0.214307	0.35414	11.1093	2.27117	0.00573206	1.26634
10	Jiangsu		2017	0.4918	0.491923	0.341721	9.67111	1.1168	5.81113e-05	1.0715
11	Zhejiang		2017	0.721	0.32891	0.337251	10.923	1.24155	0.00424855	0.92057
12	Anhui		2017	0.7483	0.340301	0.35356	8.78333	0.903349	0.000222814	0.434014
13	Fujian		2017	0.6933	0.220338	0.314283	9.36444	0.951699	0.0100444	0.82677
14	Jiangxi		2017	1.0061	0.259436	0.499485	8.09852	0.887317	0.000365885	0.434244
15	Shandong		2017	0.6105	0.43147	0.333038	8.82704	1.05815	0.00588883	0.728071
16	Henan		2017	1.0735	0.420883	0.377439	7.73222	0.914833	0.000189438	0.46674
17	Hubei		2017	0.6546	0.290746	0.458048	8.75593	1.06901	0.0151364	0.60199
18	Hunan		2017	1.0619	0.341989	0.293378	8.19	1.18476	0.00032416	0.49558
19	Guangdong		2017	0.7282	0.410135	0.335934	10.8589	1.26515	0.00647398	0.80932
20	Guangxi		2017	1.0038	0.175653	0.367686	7.42593	1.09976	0.000828148	0.38102
21	Hainan		2017	1.0717	0.0858939	0.286199	6.98111	2.51252	0.18632	0.4843
22	Chongqing		2017	1.0006	0.126654	0.323843	9.26778	1.11409	0.00133335	0.63442
23	Sichuan		2017	1.0014	0.24491	0.354415	7.42148	1.28347	0.0352556	0.446513
24	Guizhou		2017	1.0466	0.147492	0.385597	5.90074	1.12017	0.00242526	0.379561
25	Yunnan		2017	1.0039	0.170615	0.507158	5.12111	1.26238	0.0782098	0.34221
26	Shaanxi		2017	0.7857	0.21542	0.467213	8.28037	0.852208	0.00145259	0.572663
27	Gansu		2017	0.5887	0.157665	0.445255	4.80185	1.57638	0.223341	0.284965
28	Qinghai		2017	0.3957	0.252901	0.235005	2.37185	1.05299	0.0169116	0.44047
29	Ningxia		2017	0.2302	0.116083	0.350982	6.66148	1.02012	0.444694	0.50765
30	Xinjiang		2017	0.2683	0.141562	0.205947	4.22444	1.15432	0.00461038	0.44941
1	Beijing		2018	1.8113	0.218531	0.546654	9.05444	4.34759	0.000928431	1.40211
2	Tianjin		2018	0.5081	0.105787	0.334041	9.57444	1.44907	0.000274327	1.20711
3	Hebei		2018	1.0371	0.282593	0.528375	6.33222	1.03692	0.000880582	0.477722
4	Shanxi		2018	1.0357	0.0809116	0.330739	5.52333	1.26789	0.000398975	0.45328
5	Inner Mongolia		2018	0.3058	0.138715	0.467609	4.83556	1.28217	0.00205215	0.68302
6	Liaoning		2018	0.4081	0.118806	0.501516	6.72444	1.32238	0.000331024	0.580075
7	Jilin		2018	0.452	0.165023	0.499574	6.55	1.17036	0.00248497	0.556109
8	Heilongjiang		2018	0.3731	0.220762	0.225806	6.08	2.31453	0.00066436	0.432744
9	Shanghai		2018	1.0664	0.211873	0.35881	9.82333	2.34707	0.00159854	1.34982
10	Jiangsu		2018	0.4847	0.507031	0.343871	9.32	1.14441	0.000137912	1.15168
11	Zhejiang		2018	0.7708	0.342311	0.340339	9.95667	1.30709	0.0011223	0.986434
12	Anhui		2018	1.0021	0.356214	0.356194	7.07556	0.977217	0.000246277	0.477117
13	Fujian		2018	1.008	0.18094	0.316443	8.94778	0.939619	0.00270165	0.911972
14	Jiangxi		2018	1.0076	0.291942	0.5232	6.90889	0.961662	0.000490794	0.474339
15	Shandong		2018	0.5984	0.467407	0.334918	7.88	1.12591	0.00162914	0.762673
16	Henan		2018	1.0829	0.440765	0.388121	7.05	0.986241	0.000413061	0.501522
17	Hubei		2018	0.6399	0.315781	0.495567	7.38222	1.09604	0.00430264	0.666157
18	Hunan		2018	1.0769	0.376621	0.296011	7.04667	1.30685	0.000886735	0.529486
19	Guangdong		2018	0.755	0.405075	0.340841	9.71778	1.29625	0.00263102	0.86412
20	Guangxi		2018	1.007	0.185681	0.3738	6.36	1.14707	0.00173541	0.414892
21	Hainan		2018	1.062	0.070989	0.287328	5.31444	2.49697	0.0764396	0.519553
22	Chongqing		2018	1.0014	0.145202	0.329259	7.90667	1.27943	0.00215782	0.659327
23	Sichuan		2018	1.0036	0.315958	0.360191	6.98667	1.36586	0.0148714	0.488832
24	Guizhou		2018	1.0674	0.198741	0.390382	4.69889	1.19735	0.00415292	0.412436
25	Yunnan		2018	1.0166	0.180166	0.550166	4.52556	1.21091	0.039478	0.371363
26	Shaanxi		2018	0.8138	0.230729	0.493451	6.37889	0.859607	0.00350883	0.634775
27	Gansu		2018	0.6292	0.17001	0.470414	4.44667	1.62098	0.104293	0.313361
28	Qinghai		2018	0.4003	0.245204	0.252614	3.17	1.0826	0.0344126	0.476895
29	Ningxia		2018	0.2201	0.110442	0.355766	5.05667	1.07563	0.246881	0.540942
30	Xinjiang		2018	0.2774	0.134708	0.212712	4.05	1.13428	0.00760303	0.494747
1	Beijing		2019	1.5912	0.185374	0.555158	9.10926	5.16924	0.00815209	1.64222
2	Tianjin		2019	1.0047	0.116295	0.335602	9.61926	1.80108	0.00131237	0.903706
3	Hebei		2019	1.0162	0.320105	0.553387	6.3363	1.32297	0.0109057	0.463479
4	Shanxi		2019	1.028	0.0826821	0.335141	5.53778	1.17386	0.00132498	0.45724
5	Inner Mongolia		2019	0.3058	0.129302	0.490947	4.83407	1.25101	0.027218	0.678521
6	Liaoning		2019	0.4025	0.111009	0.533642	6.74593	1.38497	0.000911301	0.57191
7	Jilin		2019	0.4428	0.195129	0.57719	6.57667	1.52478	0.0513754	0.43475
8	Heilongjiang		2019	0.3746	0.181661	0.233274	6.10667	1.8851	0.00177188	0.361828
9	Shanghai		2019	1.0722	0.233511	0.36348	9.85444	2.69462	0.0175223	1.57279
10	Jiangsu		2019	0.4843	0.550123	0.34602	9.32667	1.15347	0.000288262	1.23607
11	Zhejiang		2019	1.005	0.325401	0.343427	9.94222	1.26805	0.0129677	1.07624
12	Anhui		2019	0.7704	0.403268	0.358828	7.10741	1.22966	0.000959207	0.584956
13	Fujian		2019	1.0079	0.209254	0.318602	8.9437	0.933693	0.0258519	1.07139
14	Jiangxi		2019	1.009	0.332395	0.546915	6.93852	1.07498	0.00191296	0.53164
15	Shandong		2019	0.5804	0.414798	0.336797	7.89	1.32953	0.0180974	0.706526
16	Henan		2019	1.0846	0.495598	0.398802	7.05	1.10219	0.00129821	0.563878
17	Hubei		2019	0.6142	0.368973	0.533085	7.39296	1.20012	0.033859	0.773865
18	Hunan		2019	1.082	0.433171	0.298644	7.03222	1.41555	0.00206882	0.575403
19	Guangdong		2019	0.7585	0.480023	0.345748	9.73037	1.37264	0.0147318	0.94172
20	Guangxi		2019	1.004	0.219206	0.379914	6.39333	1.52202	0.00480762	0.42964
21	Hainan		2019	1.0554	0.0813044	0.288457	5.34926	2.84755	0.363953	0.565068
22	Chongqing		2019	1.0061	0.16349	0.334676	7.97889	1.32228	0.00518941	0.75828
23	Sichuan		2019	1.0062	0.331469	0.365967	6.97889	1.40759	0.0456736	0.55774
24	Guizhou		2019	1.0674	0.190115	0.395167	4.75852	1.3915	0.00841118	0.46433
25	Yunnan		2019	1.0146	0.207221	0.593174	4.55741	1.53544	0.088211	0.47944
26	Shaanxi		2019	0.8991	0.263244	0.519689	6.43519	0.986707	0.0055286	0.66649
27	Gansu		2019	0.6501	0.190312	0.495574	4.42889	1.67879	0.265631	0.329946
28	Qinghai		2019	0.4006	0.276212	0.270224	3.18333	1.29709	0.0493838	0.489815
29	Ningxia		2019	0.2195	0.118064	0.360551	5.09222	1.18875	0.702181	0.54217
30	Xinjiang		2019	0.2618	0.146906	0.219477	4.01667	1.46384	0.0108633	0.5428

## Sheet: Sheet2
市场化	城镇化	产业结构	科技	专利数/GDP	人均gdp
x1	x2	x3	x4	x5	x6
